# Supplementary material for: (Methanol-κO)(methano­lato-κO)oxido[N-(2-oxidobenzyl­idene)phenyl­alaninato-κ3 O,N,O′]vanadium(V)
Source: Acta Crystallogr Sect E Struct Rep Online. 2011 Jan 29;67(Pt 2):m274. doi: 10.1107/S1600536811003163 (PMC3051455; doi:10.1107/S1600536811003163)
Supplement: Supplementary file 2 [file e-67-0m274-Isup2.hkl]

# 
# h,k,l, Fc-squared, Fo-squared, sigma(Fo-squared) and status flag 
# 
data_I
_shelx_title ' 100518d in P2(1)2(1)2' 
_shelx_refln_list_code          4 
_shelx_F_calc_maximum      167.53 
_exptl_crystal_F_000       824.00 
_reflns_d_resolution_high  0.8404 
 
loop_ 
 _symmetry_equiv_pos_as_xyz 
 'x, y, z' 
 '-x, -y, z' 
 'x+1/2, -y+1/2, -z' 
 '-x+1/2, y+1/2, -z' 
 
_cell_length_a    14.3095 
_cell_length_b    18.7817 
_cell_length_c     6.6986 
_cell_angle_alpha  90.000 
_cell_angle_beta   90.000 
_cell_angle_gamma  90.000 
 
_shelx_F_squared_multiplier     1.000 
 
loop_ 
 _refln_index_h 
 _refln_index_k 
 _refln_index_l 
 _refln_F_squared_calc 
 _refln_F_squared_meas 
 _refln_F_squared_sigma 
 _refln_observed_status 
   2   0   0     9750.61     9447.58    447.74 o 
   4   0   0     4363.75     4352.21    211.10 o 
   6   0   0     1659.68     1423.75     76.95 o 
   8   0   0     2846.77     2902.01    150.23 o 
  10   0   0       47.35       63.31     24.43 o 
  12   0   0      337.61      367.28     50.69 o 
  14   0   0       90.28       73.97     38.76 o 
  16   0   0      234.50      173.34     34.74 o 
   1   1   0     3619.55     3325.28    190.34 o 
   2   1   0     9750.72     9545.30    320.26 o 
   3   1   0     9206.54     8711.33    281.61 o 
   4   1   0    15207.82    12996.42    574.15 o 
   5   1   0       40.10       38.37      4.52 o 
   6   1   0      172.73      178.95     10.17 o 
   7   1   0     1958.81     1911.81     58.01 o 
   8   1   0      706.89      648.77     47.03 o 
   9   1   0        4.19        2.27     11.93 o 
  10   1   0       87.45      112.89     19.52 o 
  11   1   0      190.65      187.82     22.16 o 
  12   1   0        7.49       21.59     21.30 o 
  13   1   0      251.90      243.86     41.87 o 
  14   1   0      323.38      360.72     48.20 o 
  15   1   0       21.49       18.70     18.42 o 
  16   1   0       59.36      122.00     23.22 o 
  17   1   0       38.84       71.60     23.01 o 
   0   2   0        0.12       -5.77      3.85 o 
   1   2   0    16422.32    14985.12    425.54 o 
   2   2   0      617.15      552.85     24.44 o 
   3   2   0     4503.92     4247.32    144.03 o 
   4   2   0    11161.79    11026.95    438.27 o 
   5   2   0     3371.42     3115.92     85.70 o 
   6   2   0      238.97      206.22     11.85 o 
   7   2   0      450.33      432.63     16.22 o 
   8   2   0      230.36      210.36     15.93 o 
   9   2   0       14.21       -1.85     11.27 o 
  10   2   0      365.12      330.11     21.63 o 
  11   2   0      449.06      374.68     23.56 o 
  12   2   0      224.18      305.73     29.35 o 
  13   2   0      180.33      230.03     26.98 o 
  14   2   0       31.92       49.25     20.72 o 
  15   2   0      306.80      353.93     33.82 o 
  16   2   0       52.26      111.34     26.39 o 
   1   3   0     1531.67     1336.50     39.74 o 
   2   3   0      110.61      111.28      5.45 o 
   3   3   0     3394.73     2938.36     99.37 o 
   4   3   0      782.71      671.64     20.09 o 
   5   3   0     1567.62     1528.94     49.09 o 
   6   3   0        0.83       -0.57      4.13 o 
   7   3   0       35.26       25.20      8.29 o 
   8   3   0      946.69      903.19     29.16 o 
   9   3   0      662.52      506.46     40.49 o 
  10   3   0       71.55      106.66     17.60 o 
  11   3   0       56.13       79.07     17.42 o 
  12   3   0        5.77       55.53     18.15 o 
  13   3   0      392.87      363.16     25.38 o 
  14   3   0       31.41       38.63     20.16 o 
  15   3   0      428.82      447.39     34.52 o 
  16   3   0       38.33       57.81     35.41 o 
   0   4   0    28067.28    24339.90   1222.75 o 
   1   4   0     3585.53     3330.03     96.66 o 
   2   4   0     1392.64     1272.85     37.52 o 
   3   4   0      371.25      346.81     12.43 o 
   4   4   0     5846.76     5306.04    211.72 o 
   5   4   0     1194.05     1073.96     53.67 o 
   6   4   0      649.17      559.40     16.63 o 
   7   4   0        2.29       -2.00      3.77 o 
   8   4   0      362.99      346.42     24.02 o 
   9   4   0       98.23      111.13     12.81 o 
  10   4   0       85.01       99.24     18.47 o 
  11   4   0      524.59      555.93     35.38 o 
  12   4   0     1412.20     1424.29     55.02 o 
  13   4   0       29.50       45.32     18.90 o 
  14   4   0       42.43       25.67     19.65 o 
  15   4   0       31.75       51.15     27.73 o 
  16   4   0      115.77      127.00     35.51 o 
   1   5   0      173.11      222.67      9.66 o 
   2   5   0     7642.89     6991.00    200.64 o 
   3   5   0     1003.36      946.73     26.17 o 
   4   5   0      113.49      153.26      9.20 o 
   5   5   0     1217.04     1162.23     41.86 o 
   6   5   0      259.39      240.44     11.44 o 
   7   5   0      152.46      128.82     13.89 o 
   8   5   0      730.80      622.44     37.15 o 
   9   5   0      130.70      129.32     12.16 o 
  10   5   0       44.31       35.01     13.23 o 
  11   5   0      805.08      877.15     45.64 o 
  12   5   0      286.72      354.12     27.81 o 
  13   5   0        9.05        7.02     16.61 o 
  14   5   0      298.73      396.92     43.59 o 
  15   5   0       34.42       58.27     29.97 o 
  16   5   0        1.81       18.58     29.64 o 
   0   6   0      290.98      243.04     20.32 o 
   1   6   0     1981.85     1869.54     56.70 o 
   2   6   0       27.59      104.56     17.33 o 
   3   6   0     1025.87      901.40     39.58 o 
   4   6   0      141.56      132.59      7.77 o 
   5   6   0        2.55        2.67      3.90 o 
   6   6   0     1238.14     1075.09     57.31 o 
   7   6   0      653.04      600.02     35.45 o 
   8   6   0       30.95       26.44      7.64 o 
   9   6   0      108.77       91.61     11.43 o 
  10   6   0        0.10       -8.34     11.37 o 
  11   6   0      676.97      635.43     31.49 o 
  12   6   0       43.47       53.28     24.49 o 
  13   6   0      154.73      184.29     41.35 o 
  14   6   0      130.58      144.84     30.68 o 
  15   6   0       72.44       76.76     30.42 o 
  16   6   0        3.90      -27.02     28.84 o 
   1   7   0      963.74      953.37     32.31 o 
   2   7   0     1706.52     1625.69     50.81 o 
   3   7   0     1982.29     1752.35     54.68 o 
   4   7   0      977.44      929.82     41.72 o 
   5   7   0      159.41      182.98      9.70 o 
   6   7   0      286.75      281.62     11.80 o 
   7   7   0      867.64      817.20     30.83 o 
   8   7   0       76.66       85.75     10.68 o 
   9   7   0       99.64      110.95     14.31 o 
  10   7   0      360.30      350.13     23.00 o 
  11   7   0       16.99       29.42     19.57 o 
  12   7   0       65.58       70.43     25.84 o 
  13   7   0      200.42      278.90     36.78 o 
  14   7   0       36.64       54.62     26.56 o 
  15   7   0       39.74       49.09     29.13 o 
  16   7   0       10.51       -0.83     30.43 o 
   0   8   0    13026.43    13415.11    464.40 o 
   1   8   0     1682.41     1672.59     52.77 o 
   2   8   0     2110.06     2135.28     69.17 o 
   3   8   0       53.39       59.04      8.12 o 
   4   8   0      225.25      271.31     19.52 o 
   5   8   0       48.65       53.11      7.29 o 
   6   8   0     2146.85     2058.89     55.77 o 
   7   8   0        6.09        8.77      6.34 o 
   8   8   0       49.10       34.75      9.51 o 
   9   8   0       58.04       55.20     12.94 o 
  10   8   0      578.55      605.56     39.94 o 
  11   8   0        0.34       -8.59     19.17 o 
  12   8   0      732.28      690.94     45.66 o 
  13   8   0        2.00        8.69     22.95 o 
  14   8   0      105.40      139.55     31.83 o 
  15   8   0        1.44       -4.74     27.67 o 
   1   9   0      766.86      817.02     29.59 o 
   2   9   0     6768.31     7121.74    207.32 o 
   3   9   0      334.86      357.30     17.23 o 
   4   9   0      517.98      497.28     21.27 o 
   5   9   0       30.48       27.80      8.21 o 
   6   9   0       10.00       14.09      7.09 o 
   7   9   0      635.33      635.19     26.25 o 
   8   9   0      956.71      952.37     75.66 o 
   9   9   0      194.60      229.11     20.98 o 
  10   9   0       72.47       87.07     16.38 o 
  11   9   0       65.93       55.42     26.07 o 
  12   9   0       12.73       20.70     21.76 o 
  13   9   0       59.95       95.03     27.21 o 
  14   9   0      226.65      173.37     34.16 o 
  15   9   0       35.58       33.53     27.83 o 
   0  10   0     4647.24     5300.01    188.66 o 
   1  10   0     3140.49     3197.24     97.21 o 
   2  10   0       33.97       68.62     13.24 o 
   3  10   0      539.29      578.31     24.19 o 
   4  10   0      277.10      233.84     14.81 o 
   5  10   0     2699.31     2748.51     85.74 o 
   6  10   0      234.32      261.21     16.14 o 
   7  10   0      610.31      572.92     25.35 o 
   8  10   0      304.79      276.58     42.98 o 
   9  10   0        0.27        2.69     13.51 o 
  10  10   0      409.32      367.97     27.97 o 
  11  10   0      326.66      336.73     41.12 o 
  12  10   0        0.08      -22.12     20.09 o 
  13  10   0       10.08       22.95     27.09 o 
  14  10   0       53.27       61.55     26.76 o 
  15  10   0       65.79       32.02     29.32 o 
   1  11   0     2342.54     2462.49     65.34 o 
   2  11   0      278.91      294.28     16.81 o 
   3  11   0     1989.94     1946.40     63.32 o 
   4  11   0        1.86        0.74      8.31 o 
   5  11   0      109.23      131.92     13.80 o 
   6  11   0     1811.05     1948.12     64.44 o 
   7  11   0      322.35      346.50     19.85 o 
   8  11   0       26.09       26.16     15.46 o 
   9  11   0       56.93       52.95     18.81 o 
  10  11   0       83.68       98.80     33.87 o 
  11  11   0        1.97      -21.56     30.18 o 
  12  11   0       63.94       41.78     29.09 o 
  13  11   0      121.97       76.37     33.15 o 
  14  11   0       27.30       77.05     41.07 o 
   0  12   0     4878.52     5303.39    190.16 o 
   1  12   0        0.89       11.90      7.84 o 
   2  12   0      346.17      321.45     17.97 o 
   3  12   0      113.05      169.19     17.31 o 
   4  12   0      555.69      561.07     25.38 o 
   5  12   0      266.46      287.00     17.77 o 
   6  12   0        1.67       16.66     10.95 o 
   7  12   0        0.22      -10.14     10.43 o 
   8  12   0        9.95        1.14     14.73 o 
   9  12   0       85.47       78.62     21.40 o 
  10  12   0       32.79       46.54     17.88 o 
  11  12   0      218.75      111.13     28.26 o 
  12  12   0       76.11       50.55     34.15 o 
  13  12   0       82.52       28.40     24.85 o 
  14  12   0       55.15       17.27     26.75 o 
   1  13   0      164.22      208.03     14.30 o 
   2  13   0      173.73      191.75     16.68 o 
   3  13   0      202.44      225.02     18.44 o 
   4  13   0      481.93      482.10     24.21 o 
   5  13   0       17.69       13.93     11.12 o 
   6  13   0       16.67       10.09     11.96 o 
   7  13   0       54.86       47.87     14.49 o 
   8  13   0      998.06     1060.28     55.89 o 
   9  13   0      172.46      149.64     25.94 o 
  10  13   0      586.89      605.57     51.89 o 
  11  13   0       43.73       19.59     21.22 o 
  12  13   0       69.14       23.41     29.89 o 
  13  13   0      148.74       24.73     24.58 o 
   0  14   0      319.45      313.35     23.52 o 
   1  14   0      245.16      256.22     17.61 o 
   2  14   0      106.27      127.43     15.70 o 
   3  14   0        2.48      -11.28     10.21 o 
   4  14   0       54.35       62.16     13.67 o 
   5  14   0      134.58      182.66     19.38 o 
   6  14   0      623.55      643.85     30.27 o 
   7  14   0       76.67      111.93     19.10 o 
   8  14   0        5.18        3.36     16.69 o 
   9  14   0      199.06      175.64     86.42 o 
  10  14   0       38.62       42.19     19.90 o 
  11  14   0        0.48       -2.80     26.55 o 
  12  14   0       65.84      -15.66     24.94 o 
  13  14   0        1.53       10.50     25.72 o 
   1  15   0      211.07      250.25     19.09 o 
   2  15   0        6.20        9.89     11.31 o 
   3  15   0      224.88      235.78     19.22 o 
   4  15   0      230.81      264.95     20.24 o 
   5  15   0      341.24      376.02     23.35 o 
   6  15   0      222.54      255.45     24.32 o 
   7  15   0       27.50       27.93     18.03 o 
   8  15   0       86.29       60.42     19.01 o 
   9  15   0      156.19      127.16     42.37 o 
  10  15   0        5.24       -6.88     18.10 o 
  11  15   0        0.00      -29.72     23.87 o 
  12  15   0       25.72       -1.61     22.83 o 
   0  16   0      226.54      308.52     42.75 o 
   1  16   0        0.42       -6.84     14.44 o 
   2  16   0      185.25      190.56     25.63 o 
   3  16   0       94.59      107.38     17.32 o 
   4  16   0      301.90      318.70     21.98 o 
   5  16   0      380.13      428.73     25.09 o 
   6  16   0       14.04        4.16     13.64 o 
   7  16   0       23.26        4.04     16.02 o 
   8  16   0        2.16       -9.34     23.63 o 
   9  16   0        0.76      -17.31     17.10 o 
  10  16   0       53.52       41.34     21.07 o 
  11  16   0       16.62       13.28     24.51 o 
   1  17   0        3.90       13.05     15.02 o 
   2  17   0       99.31      154.10     24.39 o 
   3  17   0      149.72      143.62     23.68 o 
   4  17   0       10.88      -13.45     13.29 o 
   5  17   0       79.49      109.97     19.04 o 
   6  17   0      104.44      159.09     20.64 o 
   7  17   0        0.32      -14.00     16.58 o 
   8  17   0      209.51      304.01     44.68 o 
   9  17   0        1.99       -5.85     15.78 o 
  10  17   0       35.11        3.07     19.26 o 
  11  17   0        0.03        4.73     27.67 o 
   0  18   0       15.43        4.19     24.31 o 
   1  18   0      465.59      533.01     37.83 o 
   2  18   0       21.56       19.07     17.31 o 
   3  18   0        0.95       -8.27     16.61 o 
   4  18   0        0.59        6.79     16.50 o 
   5  18   0       36.80       43.07     19.98 o 
   6  18   0       90.53      110.06     19.64 o 
   7  18   0        8.99        4.57     22.19 o 
   8  18   0        0.22      -11.49     22.68 o 
   9  18   0        0.03      -24.46     16.31 o 
  10  18   0       29.28       41.56     20.80 o 
   1  19   0       21.77       39.05     19.74 o 
   2  19   0        1.88       -8.57     16.95 o 
   3  19   0       76.59       97.03     24.32 o 
   4  19   0       42.73       37.83     20.60 o 
   5  19   0        3.73      -15.52     17.41 o 
   6  19   0       22.67       -2.41     19.28 o 
   7  19   0       17.79       24.14     27.55 o 
   8  19   0        2.15      -14.68     18.74 o 
   0  20   0        1.25       -7.04     27.50 o 
   1  20   0       39.13       65.69     23.19 o 
   2  20   0       85.80       67.94     24.82 o 
   3  20   0        0.75      -16.27     18.57 o 
   4  20   0       42.39       31.88     38.68 o 
   5  20   0        7.66       17.72     19.60 o 
   6  20   0       24.69        2.57     21.50 o 
   7  20   0        1.51      -13.69     26.02 o 
   1  21   0       27.01       26.63     22.40 o 
   2  21   0      196.76      285.68     35.17 o 
   3  21   0       20.73        5.51     21.92 o 
   4  21   0       17.64       50.20     22.04 o 
   5  21   0        1.75      -16.93     21.92 o 
   0  22   0        7.70        3.78     27.06 o 
   1  22   0       25.75       53.70     25.72 o 
   2  22   0        0.04       22.11     22.22 o 
   3  22   0        0.77        1.00     25.94 o 
   0   0   1     9411.29    11977.24    413.65 o 
   1   0   1      319.89      363.91     21.98 o 
   2   0   1     3633.17     4224.77    122.78 o 
   3   0   1      192.86      207.59     16.40 o 
   4   0   1     8366.58     8324.85    368.90 o 
   5   0   1     2146.95     2124.22     55.24 o 
   6   0   1     7637.01     7146.48    177.08 o 
   7   0   1     1736.09     1598.04     43.61 o 
   8   0   1      229.52      271.85     20.41 o 
   9   0   1     1678.68     1631.19     66.62 o 
  10   0   1     1406.46     1341.52     58.31 o 
  11   0   1     1008.37      856.37     94.99 o 
  12   0   1      140.27      227.90     32.97 o 
  13   0   1      135.82      189.08     24.36 o 
  14   0   1       35.50       37.62     20.91 o 
  15   0   1        4.80      -17.28     17.82 o 
  16   0   1       19.73       21.06     20.90 o 
 -16   1   1       79.27       81.65     23.51 o 
 -15   1   1       42.80       43.41     19.11 o 
 -14   1   1      245.54      214.81     31.97 o 
 -13   1   1      291.63      326.56     33.08 o 
 -12   1   1      681.05      649.71     37.56 o 
 -11   1   1      333.25      328.15     26.11 o 
 -10   1   1      983.95      997.25     46.86 o 
  -9   1   1      412.01      430.31     27.09 o 
  -8   1   1     1191.52     1071.34     35.41 o 
  -7   1   1     4713.57     4589.97    163.88 o 
  -6   1   1      217.36      206.21     25.11 o 
  -5   1   1     2816.35     3051.20    107.87 o 
  -4   1   1     8661.49     9227.45    324.80 o 
  -3   1   1     7889.19     8478.39    188.56 o 
  -2   1   1     7917.37     9249.83    226.89 o 
  -1   1   1    13379.80    16463.82    411.13 o 
   0   1   1     1696.60     1970.21     64.20 o 
   1   1   1    13771.45    16508.04   1620.86 o 
   2   1   1     7826.97     8228.20    296.08 o 
   3   1   1     8278.85     8415.79    331.55 o 
   4   1   1     8919.79     9183.09    282.54 o 
   5   1   1     2939.11     3095.25     79.01 o 
   6   1   1      186.24      189.32     12.82 o 
   7   1   1     4777.61     4469.56    118.85 o 
   8   1   1     1115.86     1024.06     61.94 o 
   9   1   1      448.09      447.60     51.34 o 
  10   1   1      947.95      870.29     46.20 o 
  11   1   1      322.91      341.63     23.02 o 
  12   1   1      720.14      661.77     32.63 o 
  13   1   1      254.67      279.65     30.67 o 
  14   1   1      274.11      271.03     29.39 o 
  15   1   1       33.91       42.90     21.10 o 
  16   1   1       74.41       88.71     26.45 o 
 -16   2   1       39.76       37.30     26.26 o 
 -15   2   1      117.42      144.82     23.69 o 
 -14   2   1        7.19       28.20     21.03 o 
 -13   2   1      181.35      208.77     26.51 o 
 -12   2   1       18.81       34.67     17.81 o 
 -11   2   1     1125.60      997.45     68.23 o 
 -10   2   1      877.96      744.95     71.40 o 
  -9   2   1     1284.49     1108.23     36.57 o 
  -8   2   1     1154.78     1086.86     38.31 o 
  -7   2   1     1598.28     1555.21     49.94 o 
  -6   2   1     4342.77     4747.86    133.03 o 
  -5   2   1     2939.07     2824.31     73.31 o 
  -4   2   1     1354.42     1357.10     60.88 o 
  -3   2   1      128.38      141.94      6.59 o 
  -2   2   1     5658.61     6274.42    160.48 o 
  -1   2   1     3880.10     4473.74    115.57 o 
   0   2   1      721.27      767.88     49.59 o 
   1   2   1     3891.20     4255.82    286.91 o 
   2   2   1     5569.23     5670.03    501.84 o 
   3   2   1      121.06      121.59      7.93 o 
   4   2   1     1320.37     1325.51     37.67 o 
   5   2   1     3139.05     2858.27     65.96 o 
   6   2   1     4340.20     4535.13    131.92 o 
   7   2   1     1687.87     1615.84     45.72 o 
   8   2   1     1236.51     1191.02     45.05 o 
   9   2   1     1290.96     1147.68     67.76 o 
  10   2   1      901.00      835.62     35.86 o 
  11   2   1     1125.20     1076.26     43.91 o 
  12   2   1       24.46       50.45     16.84 o 
  13   2   1      186.57      251.68     27.20 o 
  14   2   1        9.46       36.19     20.27 o 
  15   2   1      120.71      174.18     27.49 o 
  16   2   1       38.81       63.14     25.14 o 
 -16   3   1       33.13       50.84     31.45 o 
 -15   3   1       39.14       36.83     27.89 o 
 -14   3   1      131.35      125.73     24.20 o 
 -13   3   1      310.93      426.83     47.32 o 
 -12   3   1       45.36       39.16     18.26 o 
 -11   3   1      309.97      346.80     23.87 o 
 -10   3   1      133.56      171.95     20.16 o 
  -9   3   1     2378.98     2258.88     98.41 o 
  -8   3   1      305.22      287.34     15.32 o 
  -7   3   1     3856.11     3779.35     96.88 o 
  -6   3   1      359.38      352.27     12.67 o 
  -5   3   1     1952.32     1929.71     51.75 o 
  -4   3   1     2242.74     2259.13     53.65 o 
  -3   3   1     1224.79     1377.46     32.73 o 
  -2   3   1     8125.16     8765.53    256.54 o 
  -1   3   1     1549.15     1683.16     44.74 o 
   0   3   1     8375.26     8585.52    593.02 o 
   1   3   1     1506.09     1516.53     81.50 o 
   2   3   1     7881.70     7311.98    269.52 o 
   3   3   1     1148.36     1166.46     32.56 o 
   4   3   1     2406.48     2233.35     56.02 o 
   5   3   1     2007.30     1951.91     75.22 o 
   6   3   1      407.32      371.78     12.50 o 
   7   3   1     3722.41     3710.53     97.44 o 
   8   3   1      330.18      297.15     14.06 o 
   9   3   1     2355.98     2293.59    148.57 o 
  10   3   1      156.66      191.48     26.58 o 
  11   3   1      333.66      305.03     21.56 o 
  12   3   1       38.32       37.05     17.28 o 
  13   3   1      340.67      393.45     31.65 o 
  14   3   1      114.34       99.42     25.58 o 
  15   3   1       36.07       90.42     24.32 o 
  16   3   1       32.16       39.46     24.25 o 
 -16   4   1      108.69       98.87     35.12 o 
 -15   4   1       60.82       81.65     31.11 o 
 -14   4   1       11.30       16.08     25.73 o 
 -13   4   1      598.54      448.93     70.53 o 
 -12   4   1      493.59      412.57     27.32 o 
 -11   4   1       35.88       63.39     17.00 o 
 -10   4   1      714.07      673.04     31.30 o 
  -9   4   1      158.66      182.27     19.73 o 
  -8   4   1      254.15      238.22     11.31 o 
  -7   4   1      343.49      320.13     17.39 o 
  -6   4   1      883.98      817.96     22.26 o 
  -5   4   1     1412.80     1431.93     36.11 o 
  -4   4   1      138.78      139.88      8.35 o 
  -3   4   1      510.52      457.22     13.09 o 
  -2   4   1     3352.47     3457.92     90.28 o 
  -1   4   1     4779.24     5007.78    145.09 o 
   0   4   1       31.15       34.36      4.47 o 
   1   4   1     4743.94     4401.75    170.03 o 
   2   4   1     3282.41     3208.34    172.62 o 
   3   4   1      465.28      395.37     13.75 o 
   4   4   1      101.13      106.20      8.43 o 
   5   4   1     1370.10     1382.97     37.37 o 
   6   4   1      742.73      664.96     20.55 o 
   7   4   1      339.53      268.83     12.51 o 
   8   4   1      259.06      242.97     13.47 o 
   9   4   1      139.29      185.49     40.68 o 
  10   4   1      675.47      661.29     31.18 o 
  11   4   1       36.12       30.40     15.19 o 
  12   4   1      486.98      456.55     27.92 o 
  13   4   1      620.59      516.23     30.28 o 
  14   4   1       11.91       17.49     19.92 o 
  15   4   1       56.76       57.09     22.48 o 
  16   4   1      128.36      132.29     26.74 o 
 -16   5   1       52.48       27.65     29.99 o 
 -15   5   1       36.52       60.30     30.83 o 
 -14   5   1      130.58      174.59     33.98 o 
 -13   5   1       35.13       85.09     28.33 o 
 -12   5   1      327.27      370.29     40.38 o 
 -11   5   1      148.41      159.74     21.83 o 
 -10   5   1      325.16      316.92     21.48 o 
  -9   5   1       59.03       55.95     11.12 o 
  -8   5   1     1506.46     1501.25     39.05 o 
  -7   5   1       20.99       13.80      5.64 o 
  -6   5   1      437.60      455.42     16.25 o 
  -5   5   1     1031.88      967.70     29.81 o 
  -4   5   1     2585.68     2508.99     59.95 o 
  -3   5   1      640.86      614.42     19.76 o 
  -2   5   1       84.91       92.69      7.81 o 
  -1   5   1     1014.75     1036.58     33.39 o 
   0   5   1     7822.86     8102.81    232.32 o 
   1   5   1      938.48      888.44     46.67 o 
   2   5   1      135.83      110.57     10.38 o 
   3   5   1      583.86      511.30     17.50 o 
   4   5   1     2733.11     2453.73     65.37 o 
   5   5   1      995.86      888.32     36.54 o 
   6   5   1      477.74      479.53     16.71 o 
   7   5   1       12.77       11.72      5.01 o 
   8   5   1     1396.33     1384.53     50.20 o 
   9   5   1       47.29       44.05      9.54 o 
  10   5   1      309.65      318.06     23.41 o 
  11   5   1      145.84      146.27     21.15 o 
  12   5   1      337.76      350.22     25.06 o 
  13   5   1       35.49       82.71     20.05 o 
  14   5   1      143.62      181.00     25.82 o 
  15   5   1       33.12       61.72     25.81 o 
  16   5   1       48.87       55.80     30.70 o 
 -16   6   1        7.05       15.04     31.60 o 
 -15   6   1      158.06      209.65     38.61 o 
 -14   6   1      225.43      265.99     66.56 o 
 -13   6   1       55.14       61.22     27.12 o 
 -12   6   1      268.04      294.74     35.85 o 
 -11   6   1      189.20      170.21     40.39 o 
 -10   6   1      360.27      339.51     29.20 o 
  -9   6   1       67.26       63.69     15.56 o 
  -8   6   1       89.37       87.52     10.42 o 
  -7   6   1      940.57      892.62     25.44 o 
  -6   6   1      312.84      312.83     12.00 o 
  -5   6   1      809.66      711.57     39.93 o 
  -4   6   1      319.64      282.85     14.36 o 
  -3   6   1       94.44      109.26      9.24 o 
  -2   6   1      242.94      222.13     11.10 o 
  -1   6   1     2035.01     1904.73     58.24 o 
   0   6   1      381.15      339.72     13.62 o 
   1   6   1     2061.28     1911.17     83.58 o 
   2   6   1      202.20      179.76     12.69 o 
   3   6   1       94.20       99.26      7.76 o 
   4   6   1      278.03      257.39     11.42 o 
   5   6   1      675.33      620.43     20.61 o 
   6   6   1      302.10      302.26     13.13 o 
   7   6   1      893.62      868.98     25.32 o 
   8   6   1       76.55       92.37     11.29 o 
   9   6   1       78.82       66.66     12.43 o 
  10   6   1      383.32      384.10     23.54 o 
  11   6   1      169.99      180.80     22.42 o 
  12   6   1      256.48      370.70     43.17 o 
  13   6   1       52.05       51.79     19.28 o 
  14   6   1      228.26      273.92     37.60 o 
  15   6   1      156.77      154.65     32.18 o 
  16   6   1        6.46       -3.85     28.89 o 
 -16   7   1       63.64       57.45     33.30 o 
 -15   7   1       21.73       25.60     28.77 o 
 -14   7   1      107.58      101.01     31.37 o 
 -13   7   1      285.35      290.66     40.26 o 
 -12   7   1       27.01        0.93     22.23 o 
 -11   7   1        5.02        0.13     17.46 o 
 -10   7   1      313.74      303.20     28.13 o 
  -9   7   1      304.40      260.58     26.74 o 
  -8   7   1      677.22      718.17     36.45 o 
  -7   7   1     1717.32     1779.38     52.43 o 
  -6   7   1      712.88      727.58     28.22 o 
  -5   7   1     1285.49     1292.30     39.35 o 
  -4   7   1     2076.91     2069.35     65.40 o 
  -3   7   1       83.84       79.57      8.75 o 
  -2   7   1      209.98      190.71     10.81 o 
  -1   7   1      484.49      449.40     17.71 o 
   0   7   1      689.70      573.45     20.76 o 
   1   7   1      489.46      438.23     17.25 o 
   2   7   1      193.34      164.91     13.03 o 
   3   7   1      123.16      123.07     10.50 o 
   4   7   1     2079.92     2036.03     54.30 o 
   5   7   1     1311.61     1264.59     54.85 o 
   6   7   1      687.19      691.44     23.03 o 
   7   7   1     1724.63     1734.74     79.54 o 
   8   7   1      702.39      711.83     26.19 o 
   9   7   1      287.39      291.02     30.18 o 
  10   7   1      307.57      311.09     21.84 o 
  11   7   1        7.18       -7.94     14.13 o 
  12   7   1       32.37       34.26     18.19 o 
  13   7   1      296.66      323.88     42.36 o 
  14   7   1       95.65       98.47     27.91 o 
  15   7   1       14.59       13.94     26.29 o 
  16   7   1       67.40       66.41     31.67 o 
 -15   8   1       48.82       40.00     29.97 o 
 -14   8   1       12.35       -1.37     27.69 o 
 -13   8   1       59.67       49.96     33.62 o 
 -12   8   1      341.61      370.77     63.81 o 
 -11   8   1      185.71      200.52     30.26 o 
 -10   8   1      343.54      316.29     21.61 o 
  -9   8   1      496.09      441.57     24.42 o 
  -8   8   1        9.01       16.86     11.37 o 
  -7   8   1      212.35      199.71     18.79 o 
  -6   8   1     1103.92     1029.87     34.04 o 
  -5   8   1      353.46      348.38     15.13 o 
  -4   8   1      754.26      754.64     35.00 o 
  -3   8   1     1440.21     1516.37     49.26 o 
  -2   8   1     1289.26     1257.42     41.67 o 
  -1   8   1      895.61      880.53     30.57 o 
   0   8   1     5363.36     5323.06    269.30 o 
   1   8   1      845.52      809.53     27.50 o 
   2   8   1     1264.77     1209.14     50.99 o 
   3   8   1     1353.73     1380.75     45.62 o 
   4   8   1      757.38      738.43     23.93 o 
   5   8   1      318.69      311.97     14.06 o 
   6   8   1     1157.23     1083.16     46.31 o 
   7   8   1      235.79      222.31     12.95 o 
   8   8   1        8.50       46.72     15.37 o 
   9   8   1      474.44      463.61     23.47 o 
  10   8   1      332.03      353.62     44.14 o 
  11   8   1      198.90      216.57     25.09 o 
  12   8   1      321.97      356.60     39.59 o 
  13   8   1       62.68       98.97     30.15 o 
  14   8   1       13.88        4.91     25.78 o 
  15   8   1       49.82       34.31     27.76 o 
 -15   9   1       21.21       21.47     32.06 o 
 -14   9   1       77.17       39.99     29.51 o 
 -13   9   1      100.96       59.05     27.09 o 
 -12   9   1      153.49      146.60     27.33 o 
 -11   9   1      316.52      339.33     38.59 o 
 -10   9   1       44.89       34.02     14.49 o 
  -9   9   1      752.45      733.76     33.15 o 
  -8   9   1     1552.82     1567.20     56.21 o 
  -7   9   1      218.88      228.29     26.03 o 
  -6   9   1      179.17      188.29     28.80 o 
  -5   9   1     1006.36      980.46     36.23 o 
  -4   9   1     1122.65     1084.75     38.19 o 
  -3   9   1     1398.37     1452.41     48.20 o 
  -2   9   1     2884.09     3079.58     96.32 o 
  -1   9   1      107.03      143.33     11.42 o 
   0   9   1     2739.37     2930.19     88.75 o 
   1   9   1       95.66      135.02     14.41 o 
   2   9   1     2922.78     2899.56    111.71 o 
   3   9   1     1438.09     1431.32     47.73 o 
   4   9   1     1179.89     1074.16     42.37 o 
   5   9   1      982.30      902.05     51.14 o 
   6   9   1      161.10      185.94     14.03 o 
   7   9   1      244.14      231.81     13.37 o 
   8   9   1     1437.42     1414.93     57.55 o 
   9   9   1      737.44      719.59     33.91 o 
  10   9   1       56.44       81.12     30.89 o 
  11   9   1      330.91      341.02     49.69 o 
  12   9   1      159.86      188.91     42.82 o 
  13   9   1       96.54       83.43     37.25 o 
  14   9   1       91.98       78.31     30.18 o 
  15   9   1       16.84        7.34     28.95 o 
 -15  10   1       48.35       34.33     27.92 o 
 -14  10   1       56.08       36.28     26.27 o 
 -13  10   1       43.77       19.34     22.06 o 
 -12  10   1        8.80        4.33     22.85 o 
 -11  10   1      271.02      244.14     42.26 o 
 -10  10   1      262.51      227.13     31.02 o 
  -9  10   1      493.38      509.76     28.35 o 
  -8  10   1      133.56      130.41     19.28 o 
  -7  10   1      407.05      394.70     20.74 o 
  -6  10   1      492.57      466.59     22.66 o 
  -5  10   1      958.69      946.76     43.41 o 
  -4  10   1       74.18       81.96     11.18 o 
  -3  10   1        9.37       10.10      8.09 o 
  -2  10   1      542.07      483.83     26.78 o 
  -1  10   1     3905.89     4183.92    125.00 o 
   0  10   1      339.22      380.08     17.68 o 
   1  10   1     3872.39     4126.83    122.63 o 
   2  10   1      533.70      497.24     16.83 o 
   3  10   1       12.06       10.15      8.20 o 
   4  10   1       59.96       63.98     10.40 o 
   5  10   1      984.32      888.54     33.45 o 
   6  10   1      506.57      470.55     19.18 o 
   7  10   1      451.43      454.96     19.45 o 
   8  10   1      123.72      130.77     15.86 o 
   9  10   1      486.55      527.31     32.16 o 
  10  10   1      281.14      299.60     37.47 o 
  11  10   1      273.85      192.01     41.05 o 
  12  10   1       11.45        7.04     30.43 o 
  13  10   1       42.36       -0.73     30.08 o 
  14  10   1       56.00       31.77     42.85 o 
  15  10   1       49.15       85.63     43.51 o 
 -14  11   1       18.12       17.52     25.22 o 
 -13  11   1      119.02       89.67     51.47 o 
 -12  11   1      135.84       71.16     61.19 o 
 -11  11   1       19.26        0.81     19.06 o 
 -10  11   1      248.37      199.65     31.03 o 
  -9  11   1      298.71      291.56     44.06 o 
  -8  11   1       53.84       62.58     16.10 o 
  -7  11   1     1167.76     1156.59     57.89 o 
  -6  11   1       67.71       78.78     12.98 o 
  -5  11   1       30.59       53.45     16.32 o 
  -4  11   1      373.04      337.36     18.44 o 
  -3  11   1      688.19      648.77     26.62 o 
  -2  11   1      309.18      316.84     17.45 o 
  -1  11   1     1367.68     1381.06     46.62 o 
   0  11   1      125.53      137.95     13.97 o 
   1  11   1     1353.10     1320.68     43.85 o 
   2  11   1      292.28      296.73     17.04 o 
   3  11   1      674.11      614.27     25.86 o 
   4  11   1      367.36      322.19     17.87 o 
   5  11   1       37.07       37.52     10.69 o 
   6  11   1       76.14       96.46     13.61 o 
   7  11   1     1143.42     1120.98     41.73 o 
   8  11   1       52.44       51.62     16.58 o 
   9  11   1      273.76      300.40     42.12 o 
  10  11   1      259.69      230.04     31.06 o 
  11  11   1       19.88        9.04     29.77 o 
  12  11   1      139.21       95.00     39.02 o 
  13  11   1      125.41      114.08     42.58 o 
  14  11   1       18.01        8.26     35.25 o 
 -14  12   1        4.27       13.15     26.43 o 
 -13  12   1      285.81       75.91     26.82 o 
 -12  12   1       35.53       27.09     30.35 o 
 -11  12   1      150.70       69.11     27.38 o 
 -10  12   1      124.95       93.75     32.95 o 
  -9  12   1      347.88      352.50     28.38 o 
  -8  12   1       20.29       29.10     16.52 o 
  -7  12   1      360.34      391.73     26.80 o 
  -6  12   1      610.20      583.24     30.33 o 
  -5  12   1       46.88       50.97     20.78 o 
  -4  12   1      319.56      326.65     23.80 o 
  -3  12   1      158.47      174.89     15.96 o 
  -2  12   1      285.22      241.72     15.53 o 
  -1  12   1       67.05       68.26     11.28 o 
   0  12   1      964.77      933.84     34.05 o 
   1  12   1       60.74       81.97     19.03 o 
   2  12   1      308.82      270.99     16.74 o 
   3  12   1      164.91      192.53     16.71 o 
   4  12   1      322.37      309.27     18.17 o 
   5  12   1       38.13       40.36     11.79 o 
   6  12   1      654.39      613.82     28.02 o 
   7  12   1      375.55      380.32     21.67 o 
   8  12   1       22.05       19.20     16.19 o 
   9  12   1      330.94      359.14     28.16 o 
  10  12   1      134.68      138.54     35.21 o 
  11  12   1      141.64      125.06     37.03 o 
  12  12   1       33.03       22.87     33.42 o 
  13  12   1      288.70      172.10     42.87 o 
  14  12   1        3.46       10.84     31.84 o 
 -13  13   1       51.58       29.26     22.51 o 
 -12  13   1      156.29       37.32     22.41 o 
 -11  13   1       87.26       41.87     28.16 o 
 -10  13   1      120.05       97.42     47.89 o 
  -9  13   1       13.01       -3.42     15.23 o 
  -8  13   1      515.07      560.21     86.02 o 
  -7  13   1      135.98      173.32     22.48 o 
  -6  13   1        5.34        5.30     11.08 o 
  -5  13   1      109.02      102.91     15.11 o 
  -4  13   1      531.67      506.15     29.63 o 
  -3  13   1      309.88      285.43     17.82 o 
  -2  13   1      566.13      563.38     32.03 o 
  -1  13   1      500.13      476.42     22.55 o 
   0  13   1       20.18       24.08     17.66 o 
   1  13   1      481.98      454.46     22.37 o 
   2  13   1      544.58      556.83     25.63 o 
   3  13   1      311.04      286.11     18.07 o 
   4  13   1      549.52      538.23     25.59 o 
   5  13   1      119.27      148.06     16.96 o 
   6  13   1        6.32        7.69     11.08 o 
   7  13   1      124.57      164.96     23.93 o 
   8  13   1      450.32      461.39     30.92 o 
   9  13   1       15.54       14.77     16.25 o 
  10  13   1      108.70       87.31     21.79 o 
  11  13   1       92.31       33.81     27.97 o 
  12  13   1      167.89       73.13     31.81 o 
  13  13   1       48.12       24.80     34.18 o 
 -13  14   1       35.34       10.99     22.65 o 
 -12  14   1       39.05       17.49     23.12 o 
 -11  14   1       63.41       21.12     26.77 o 
 -10  14   1       30.82       26.60     17.58 o 
  -9  14   1       95.00       55.23     20.43 o 
  -8  14   1      155.34      149.63     35.20 o 
  -7  14   1      137.14      137.90     17.13 o 
  -6  14   1      981.32      961.78     71.55 o 
  -5  14   1       34.36       46.07     13.70 o 
  -4  14   1      287.12      297.10     19.37 o 
  -3  14   1      473.94      497.44     26.05 o 
  -2  14   1      201.56      213.94     17.23 o 
  -1  14   1      255.85      248.55     24.36 o 
   0  14   1      100.90      120.05     19.57 o 
   1  14   1      249.90      247.44     18.01 o 
   2  14   1      189.23      225.92     17.76 o 
   3  14   1      452.84      519.26     25.78 o 
   4  14   1      264.09      263.61     19.63 o 
   5  14   1       24.96       32.24     13.34 o 
   6  14   1      951.24      940.67     38.70 o 
   7  14   1      118.22      113.34     22.29 o 
   8  14   1      164.03      158.14     24.74 o 
   9  14   1      104.02       88.49     24.14 o 
  10  14   1       26.50       18.14     17.15 o 
  11  14   1       73.03       18.76     23.12 o 
  12  14   1       37.52       20.71     25.43 o 
  13  14   1       40.15       31.62     30.79 o 
 -12  15   1       86.19       14.52     21.97 o 
 -11  15   1        1.10      -11.33     26.46 o 
 -10  15   1       31.54       21.36     17.73 o 
  -9  15   1       66.84       66.28     21.11 o 
  -8  15   1       18.54       -2.82     16.82 o 
  -7  15   1       20.44       19.51     13.58 o 
  -6  15   1       34.71       29.74     14.23 o 
  -5  15   1      227.05      226.12     29.05 o 
  -4  15   1       63.35       62.39     14.99 o 
  -3  15   1      362.41      377.04     21.77 o 
  -2  15   1       66.97      106.92     29.13 o 
  -1  15   1      123.94      125.32     19.54 o 
   0  15   1       49.98       46.84     12.56 o 
   1  15   1      116.76      107.28     15.80 o 
   2  15   1       62.92       67.71     17.03 o 
   3  15   1      326.30      354.41     22.03 o 
   4  15   1       70.16       76.51     15.09 o 
   5  15   1      219.52      276.59     23.60 o 
   6  15   1       42.32       44.99     14.18 o 
   7  15   1       18.48        8.16     16.50 o 
   8  15   1       18.83        8.79     16.58 o 
   9  15   1       63.69       64.80     26.10 o 
  10  15   1       29.30       27.48     18.09 o 
  11  15   1        0.97       -7.80     23.95 o 
  12  15   1       84.11       26.36     22.39 o 
 -11  16   1        7.03       -8.84     22.56 o 
 -10  16   1      118.45       84.40     39.48 o 
  -9  16   1       40.32       49.65     20.89 o 
  -8  16   1        1.38      -17.94     14.97 o 
  -7  16   1       16.18       12.25     17.81 o 
  -6  16   1      157.96      189.17     21.06 o 
  -5  16   1       49.12       51.34     15.50 o 
  -4  16   1      113.47      105.92     20.32 o 
  -3  16   1       61.89       52.12     23.97 o 
  -2  16   1       29.36       31.25     16.56 o 
  -1  16   1      291.63      309.84     26.55 o 
   0  16   1        0.28       -2.13     14.45 o 
   1  16   1      294.04      331.20     21.17 o 
   2  16   1       27.39       24.05     13.71 o 
   3  16   1       68.89       62.20     15.17 o 
   4  16   1      100.60      111.03     17.83 o 
   5  16   1       38.77       39.26     15.10 o 
   6  16   1      140.00      175.80     23.41 o 
   7  16   1       14.64       -9.76     16.02 o 
   8  16   1        0.69      -11.13     16.60 o 
   9  16   1       39.14       30.21     29.21 o 
  10  16   1      120.61       85.29     27.16 o 
  11  16   1       10.21      -12.47     17.66 o 
 -10  17   1        8.76        8.34     19.67 o 
  -9  17   1       13.45      -13.90     16.17 o 
  -8  17   1       84.28       65.90     21.59 o 
  -7  17   1       15.70      -13.36     17.33 o 
  -6  17   1       27.13       39.06     19.67 o 
  -5  17   1       21.31       16.43     17.56 o 
  -4  17   1       74.26       80.30     30.30 o 
  -3  17   1      118.87      136.97     23.46 o 
  -2  17   1      125.64      165.25     25.20 o 
  -1  17   1       31.59       24.54     16.48 o 
   0  17   1       48.55       43.21     18.94 o 
   1  17   1       26.15        2.20     17.76 o 
   2  17   1      108.23      141.42     20.01 o 
   3  17   1      116.71      134.09     29.61 o 
   4  17   1       85.66      112.50     18.22 o 
   5  17   1       26.76       18.65     22.10 o 
   6  17   1       29.41       28.10     14.63 o 
   7  17   1       14.62        9.47     17.84 o 
   8  17   1       84.93      108.19     23.66 o 
   9  17   1       11.95       -5.28     19.48 o 
  10  17   1        7.37        9.11     16.91 o 
  -9  18   1        2.75        4.27     20.62 o 
  -8  18   1       18.26       32.37     27.70 o 
  -7  18   1       96.56      103.14     32.57 o 
  -6  18   1       36.39       41.51     19.36 o 
  -5  18   1       95.04      100.70     23.90 o 
  -4  18   1       47.83       53.37     20.31 o 
  -3  18   1      195.46      218.38     29.07 o 
  -2  18   1       31.74        7.48     16.70 o 
  -1  18   1       44.05       51.44     29.13 o 
   0  18   1       26.68       69.37     20.56 o 
   1  18   1       47.49       46.12     18.82 o 
   2  18   1       26.93       27.03     20.91 o 
   3  18   1      193.43      241.81     53.37 o 
   4  18   1       44.78       83.13     18.84 o 
   5  18   1       90.11      122.10     20.51 o 
   6  18   1       33.37       14.95     17.23 o 
   7  18   1       89.30       76.55     25.05 o 
   8  18   1       16.61        2.50     19.89 o 
   9  18   1        3.42      -15.32     25.16 o 
  -8  19   1        8.76      -13.25     29.89 o 
  -7  19   1       17.32       -4.31     28.40 o 
  -6  19   1       17.07       27.31     21.48 o 
  -5  19   1       13.18        0.24     17.71 o 
  -4  19   1       69.80       83.22     23.54 o 
  -3  19   1      143.89      216.95     29.86 o 
  -2  19   1       22.43       24.53     19.80 o 
  -1  19   1       52.36       54.09     21.47 o 
   0  19   1       98.77       95.42     29.80 o 
   1  19   1       45.42       53.46     20.85 o 
   2  19   1       22.47       10.66     19.39 o 
   3  19   1      145.67      206.78     29.17 o 
   4  19   1       68.48       69.51     23.09 o 
   5  19   1       13.69       -0.25     15.00 o 
   6  19   1       17.03       37.13     18.66 o 
   7  19   1       17.12        9.77     21.81 o 
   8  19   1        8.61       -4.24     19.18 o 
  -7  20   1        5.62      -15.01     27.53 o 
  -6  20   1       23.29       43.29     23.53 o 
  -5  20   1       27.12       36.41     22.96 o 
  -4  20   1       14.05       22.36     22.19 o 
  -3  20   1       44.57       53.53     21.41 o 
  -2  20   1       37.65       39.53     21.09 o 
  -1  20   1      139.38      168.44     32.59 o 
   0  20   1       43.00       57.09     23.07 o 
   1  20   1      134.16      163.73     58.56 o 
   2  20   1       34.20       22.56     21.41 o 
   3  20   1       43.66       40.93     22.83 o 
   4  20   1       13.82       19.18     20.91 o 
   5  20   1       24.97       14.34     22.33 o 
   6  20   1       24.74       33.06     29.55 o 
   7  20   1        4.67        1.19     24.24 o 
  -5  21   1        4.97       16.91     23.77 o 
  -4  21   1       27.49       37.97     22.75 o 
  -3  21   1        0.53       -3.52     20.81 o 
  -2  21   1       50.83       66.88     28.46 o 
  -1  21   1       50.16       25.89     21.95 o 
   0  21   1        0.52       18.61     22.16 o 
   1  21   1       49.18       58.94     24.68 o 
   2  21   1       50.22       57.44     25.06 o 
   3  21   1        0.43        9.41     21.33 o 
   4  21   1       27.16       41.24     23.78 o 
   5  21   1        5.12       14.03     22.37 o 
  -2  22   1        1.66       18.57     22.81 o 
  -1  22   1       24.87       32.85     24.43 o 
   0  22   1       35.35       72.67     26.26 o 
   1  22   1       22.44       30.94     23.42 o 
   2  22   1        2.22      -16.06     21.10 o 
   0   0   2      163.05      194.63     13.44 o 
   1   0   2     1895.01     2136.45    144.13 o 
   2   0   2      323.28      376.50     46.64 o 
   3   0   2     3625.80     3893.45    199.57 o 
   4   0   2     2124.21     2077.10     72.75 o 
   5   0   2      166.38      174.60      8.98 o 
   6   0   2     4343.81     4465.24    132.03 o 
   7   0   2      233.75      208.57     14.00 o 
   8   0   2       21.08        4.00     17.10 o 
   9   0   2     3465.08     3705.41    100.40 o 
  10   0   2      868.19      823.50     35.48 o 
  11   0   2        8.59       16.44     30.46 o 
  12   0   2      326.38      320.57     26.58 o 
  13   0   2      262.40      320.79     36.43 o 
  14   0   2       17.07        6.52     22.54 o 
  15   0   2      254.65      250.39     40.22 o 
  16   0   2      124.29      179.81     39.94 o 
 -16   1   2       22.72       75.05     33.54 o 
 -15   1   2       12.80       10.34     27.80 o 
 -14   1   2       33.21       39.99     20.05 o 
 -13   1   2       81.29      124.54     27.32 o 
 -12   1   2       63.96       60.22     19.22 o 
 -11   1   2     1035.94      989.27     41.69 o 
 -10   1   2      558.54      563.63     36.13 o 
  -9   1   2     1534.68     1570.60     57.59 o 
  -8   1   2     2912.76     2920.65    105.60 o 
  -7   1   2      919.10      900.13     33.37 o 
  -6   1   2      420.75      437.79     17.79 o 
  -5   1   2      349.41      325.15     12.11 o 
  -4   1   2      259.61      241.22     10.16 o 
  -3   1   2     1058.19     1193.76     40.25 o 
  -2   1   2     8655.01    10680.64    433.21 o 
  -1   1   2     4691.67     5755.97    221.86 o 
   0   1   2       15.75       11.05      4.81 o 
   1   1   2     4604.17     5688.57    295.43 o 
   2   1   2     8837.59    11275.14    801.59 o 
   3   1   2      965.07     1052.63     40.96 o 
   4   1   2      268.68      266.34     52.45 o 
   5   1   2      308.39      285.44     15.45 o 
   6   1   2      358.81      339.69     21.59 o 
   7   1   2     1004.31      910.96     29.15 o 
   8   1   2     2903.98     2769.78     68.77 o 
   9   1   2     1561.33     1468.32     46.65 o 
  10   1   2      568.30      543.56     34.96 o 
  11   1   2     1044.37      977.16     56.01 o 
  12   1   2       75.94       69.63     19.06 o 
  13   1   2       83.95      135.45     23.04 o 
  14   1   2       34.85       66.03     27.10 o 
  15   1   2       13.52       39.10     25.77 o 
  16   1   2       17.11       41.82     28.09 o 
 -16   2   2       29.09       13.92     30.86 o 
 -15   2   2       20.36       11.59     28.17 o 
 -14   2   2      191.92      182.55     35.62 o 
 -13   2   2      214.93      259.71     28.21 o 
 -12   2   2      486.62      405.33     23.75 o 
 -11   2   2      594.19      595.61     31.15 o 
 -10   2   2       87.85      113.58     20.56 o 
  -9   2   2      926.02      898.06     34.26 o 
  -8   2   2      867.13      795.50     26.70 o 
  -7   2   2      339.58      322.09     14.97 o 
  -6   2   2      695.45      742.86     25.54 o 
  -5   2   2     4193.80     4394.06    176.27 o 
  -4   2   2     2671.96     3014.91    159.86 o 
  -3   2   2     1613.17     1888.57     60.68 o 
  -2   2   2     4566.03     5523.23    180.29 o 
  -1   2   2      220.57      256.38     18.54 o 
   0   2   2     3768.56     4218.81    136.44 o 
   1   2   2      182.63      192.54     14.78 o 
   2   2   2     4739.78     5478.12    741.89 o 
   3   2   2     1604.94     1813.87    284.65 o 
   4   2   2     2684.93     2706.85    294.54 o 
   5   2   2     4307.37     4243.68    175.25 o 
   6   2   2      739.25      749.64     21.87 o 
   7   2   2      378.49      367.68     14.13 o 
   8   2   2      922.37      821.70     34.88 o 
   9   2   2      934.01      868.54     36.44 o 
  10   2   2       84.01       84.62     34.34 o 
  11   2   2      618.01      582.25     31.87 o 
  12   2   2      482.65      497.88     32.10 o 
  13   2   2      217.93      260.24     28.01 o 
  14   2   2      192.78      201.47     32.04 o 
  15   2   2       14.95       22.46     26.55 o 
  16   2   2       31.08       33.03     28.78 o 
 -16   3   2      148.76      182.23     40.15 o 
 -15   3   2       34.46       28.15     30.75 o 
 -14   3   2       52.50       60.10     30.02 o 
 -13   3   2      589.50      566.22     59.94 o 
 -12   3   2      243.48      243.43     35.58 o 
 -11   3   2      128.28      148.51     23.33 o 
 -10   3   2      731.22      727.93     33.65 o 
  -9   3   2      384.65      384.46     20.41 o 
  -8   3   2      202.47      201.19     12.87 o 
  -7   3   2      895.61      867.20     25.58 o 
  -6   3   2      871.52      811.74     24.35 o 
  -5   3   2     1837.82     1945.02     47.53 o 
  -4   3   2     1602.70     1756.84     72.72 o 
  -3   3   2      360.96      382.32     23.23 o 
  -2   3   2     5835.36     6562.41    167.95 o 
  -1   3   2     1194.54     1329.60     38.32 o 
   0   3   2     1265.94     1302.59     77.91 o 
   1   3   2     1204.71     1229.74     39.28 o 
   2   3   2     5703.98     5859.69    330.72 o 
   3   3   2      429.37      415.33     20.06 o 
   4   3   2     1710.66     1651.62     54.67 o 
   5   3   2     1801.00     1688.51     48.56 o 
   6   3   2      908.96      841.07     38.14 o 
   7   3   2      831.56      804.97     27.86 o 
   8   3   2      205.29      235.64     25.26 o 
   9   3   2      400.27      388.21     70.96 o 
  10   3   2      789.20      835.42     36.71 o 
  11   3   2      122.17      131.98     20.56 o 
  12   3   2      255.29      304.71     31.23 o 
  13   3   2      561.70      503.98     30.11 o 
  14   3   2       59.23       54.65     27.55 o 
  15   3   2       42.59       44.56     28.44 o 
  16   3   2      135.45      185.23     37.57 o 
 -16   4   2      166.78      166.56     71.96 o 
 -15   4   2       34.48        6.55     47.05 o 
 -14   4   2       14.18       25.61     24.43 o 
 -13   4   2       43.75       98.67     32.06 o 
 -12   4   2      120.41       93.85     32.75 o 
 -11   4   2      133.94      141.78     28.93 o 
 -10   4   2      161.47      214.24     36.45 o 
  -9   4   2     2393.25     2412.61     68.93 o 
  -8   4   2       43.66       44.86      8.67 o 
  -7   4   2     1925.95     1916.55     49.83 o 
  -6   4   2     2455.72     2387.80     84.91 o 
  -5   4   2      417.74      488.82     15.92 o 
  -4   4   2      642.76      649.45     23.57 o 
  -3   4   2     3036.53     3034.83     83.56 o 
  -2   4   2      310.72      363.82     14.60 o 
  -1   4   2      485.66      509.40     18.47 o 
   0   4   2       62.03       73.75      7.61 o 
   1   4   2      417.17      381.44     20.31 o 
   2   4   2      331.72      334.10     24.56 o 
   3   4   2     3145.01     3114.74    270.00 o 
   4   4   2      576.77      520.38     22.75 o 
   5   4   2      388.06      413.30     16.38 o 
   6   4   2     2402.34     2345.50     62.54 o 
   7   4   2     2040.74     2019.87    105.05 o 
   8   4   2       38.65       29.65      9.24 o 
   9   4   2     2425.39     2397.20    102.27 o 
  10   4   2      178.83      219.27     30.96 o 
  11   4   2      130.53      167.64     43.61 o 
  12   4   2      142.87      191.74     26.30 o 
  13   4   2       30.76       58.55     20.36 o 
  14   4   2       14.84       34.39     25.59 o 
  15   4   2       32.55       53.87     35.68 o 
  16   4   2      156.09      167.54     36.34 o 
 -16   5   2       19.90       42.12     38.89 o 
 -15   5   2       62.19       55.58     32.09 o 
 -14   5   2      385.42      352.97     44.76 o 
 -13   5   2      169.31      197.99     34.40 o 
 -12   5   2      278.84      311.90     53.63 o 
 -11   5   2      910.71      853.16     51.81 o 
 -10   5   2     1027.99     1001.83     74.44 o 
  -9   5   2      242.65      283.73     21.11 o 
  -8   5   2      474.40      432.64     23.50 o 
  -7   5   2      283.69      270.38     12.67 o 
  -6   5   2      921.32      972.88     27.72 o 
  -5   5   2      439.62      401.79     14.08 o 
  -4   5   2      729.13      746.08     21.24 o 
  -3   5   2      720.47      813.62     26.53 o 
  -2   5   2     1218.01     1335.19     39.58 o 
  -1   5   2      929.88      942.78     32.48 o 
   0   5   2      135.85      115.47     12.83 o 
   1   5   2      869.88      802.51     27.93 o 
   2   5   2     1340.77     1386.77     99.21 o 
   3   5   2      669.03      738.13     60.43 o 
   4   5   2      688.99      680.72     34.56 o 
   5   5   2      465.99      395.72     15.89 o 
   6   5   2     1003.50      992.33     30.52 o 
   7   5   2      280.97      286.61     15.22 o 
   8   5   2      438.40      380.53     28.98 o 
   9   5   2      235.88      286.89     42.55 o 
  10   5   2      994.72      923.59     39.34 o 
  11   5   2      943.59      895.84     61.11 o 
  12   5   2      271.08      277.05     24.81 o 
  13   5   2      176.28      181.60     25.92 o 
  14   5   2      395.19      399.78     41.12 o 
  15   5   2       62.95       86.31     31.49 o 
  16   5   2       15.10       -1.47     55.50 o 
 -15   6   2       30.75       11.76     28.58 o 
 -14   6   2       88.10      142.74     32.61 o 
 -13   6   2       12.92       23.47     23.11 o 
 -12   6   2      257.00      276.01     38.89 o 
 -11   6   2      388.94      435.22     35.93 o 
 -10   6   2      269.02      290.87     25.12 o 
  -9   6   2      334.78      347.85     23.11 o 
  -8   6   2     1174.61     1322.83     42.17 o 
  -7   6   2      681.10      639.68     42.68 o 
  -6   6   2      702.96      725.58     32.57 o 
  -5   6   2      171.83      150.61     14.96 o 
  -4   6   2      582.52      570.69     21.40 o 
  -3   6   2     3225.45     3486.15     91.91 o 
  -2   6   2       71.90       68.27      8.29 o 
  -1   6   2      302.34      293.97     14.07 o 
   0   6   2      629.30      631.08     26.36 o 
   1   6   2      256.21      244.94     17.92 o 
   2   6   2       85.36       69.37     11.49 o 
   3   6   2     3139.21     3118.51     98.59 o 
   4   6   2      654.35      644.78     56.69 o 
   5   6   2      211.79      177.41     11.63 o 
   6   6   2      668.40      675.17     23.44 o 
   7   6   2      645.03      589.31     21.58 o 
   8   6   2     1130.22     1191.23     44.45 o 
   9   6   2      344.80      340.03     20.68 o 
  10   6   2      275.58      371.24     29.11 o 
  11   6   2      391.69      452.60     28.09 o 
  12   6   2      242.29      320.04     35.07 o 
  13   6   2        9.66       31.84     20.26 o 
  14   6   2       88.48      167.68     26.52 o 
  15   6   2       29.50       65.93     30.17 o 
 -15   7   2        7.64        6.69     28.45 o 
 -14   7   2       93.98       78.45     28.22 o 
 -13   7   2      139.96      159.88     32.91 o 
 -12   7   2      363.52      365.27     37.26 o 
 -11   7   2      399.79      425.99     35.80 o 
 -10   7   2      999.62     1111.01     64.25 o 
  -9   7   2      109.74      157.71     19.69 o 
  -8   7   2      499.94      538.86     22.97 o 
  -7   7   2      249.09      233.55     15.11 o 
  -6   7   2      150.21      152.83     13.09 o 
  -5   7   2      444.14      461.80     19.17 o 
  -4   7   2       42.03       36.25      7.79 o 
  -3   7   2      158.21      149.00     12.52 o 
  -2   7   2      347.24      338.12     16.43 o 
  -1   7   2      129.46      119.53      9.97 o 
   0   7   2       79.63       50.44      7.70 o 
   1   7   2      114.21      114.89      9.23 o 
   2   7   2      302.72      277.22     18.26 o 
   3   7   2      194.33      161.47     12.56 o 
   4   7   2       41.98       26.96      8.19 o 
   5   7   2      439.14      455.56     18.46 o 
   6   7   2      126.31      135.16     21.33 o 
   7   7   2      243.47      238.09     32.40 o 
   8   7   2      504.36      476.14     24.66 o 
   9   7   2       95.30      108.64     18.55 o 
  10   7   2      970.28     1064.88    139.55 o 
  11   7   2      411.57      422.41     31.91 o 
  12   7   2      388.92      399.04     42.74 o 
  13   7   2      145.49      175.13     31.75 o 
  14   7   2       87.60      135.18     58.23 o 
  15   7   2        6.04      -57.39     38.66 o 
 -15   8   2       83.65       46.48     28.77 o 
 -14   8   2        3.21      -14.19     25.43 o 
 -13   8   2       17.82        9.70     22.45 o 
 -12   8   2      108.57       83.48     26.95 o 
 -11   8   2       10.39        1.30     36.87 o 
 -10   8   2      178.09      183.49     21.37 o 
  -9   8   2      871.95      899.27     39.07 o 
  -8   8   2      120.95      146.29     15.07 o 
  -7   8   2     1032.09     1120.30     37.08 o 
  -6   8   2     1923.96     1983.44     57.55 o 
  -5   8   2      168.95      182.17     12.93 o 
  -4   8   2      993.26     1023.46     37.40 o 
  -3   8   2     1311.10     1309.99     44.78 o 
  -2   8   2       83.68       99.60     11.01 o 
  -1   8   2       64.98       72.99      9.04 o 
   0   8   2        0.77       -5.61      5.44 o 
   1   8   2       63.27       71.32     12.06 o 
   2   8   2      104.27      111.35     14.08 o 
   3   8   2     1205.87     1131.81     58.87 o 
   4   8   2      969.68      981.64     36.82 o 
   5   8   2      149.01      190.46     13.99 o 
   6   8   2     1929.67     1802.81     52.74 o 
   7   8   2      963.45      970.74     32.53 o 
   8   8   2      123.63      149.83     17.68 o 
   9   8   2      866.64      808.96     35.11 o 
  10   8   2      182.40      190.89     25.95 o 
  11   8   2        9.21       -8.54     38.03 o 
  12   8   2      124.68      154.64     33.32 o 
  13   8   2       15.12        8.77     37.27 o 
  14   8   2        2.62      -17.88     37.37 o 
  15   8   2       94.00       75.20     47.14 o 
 -14   9   2       65.00       21.26     24.60 o 
 -13   9   2       67.81       37.56     26.15 o 
 -12   9   2      135.22      108.94     49.54 o 
 -11   9   2      397.11      375.09     47.99 o 
 -10   9   2       66.64       94.71     18.93 o 
  -9   9   2      222.78      244.70     29.12 o 
  -8   9   2      672.20      644.44     26.81 o 
  -7   9   2      155.65      188.13     16.11 o 
  -6   9   2      162.17      195.30     15.44 o 
  -5   9   2      507.06      510.79     23.64 o 
  -4   9   2      309.74      289.71     16.73 o 
  -3   9   2      631.47      638.68     26.12 o 
  -2   9   2     1300.20     1256.15     43.23 o 
  -1   9   2      572.73      569.03     23.37 o 
   0   9   2      150.24      148.92     23.42 o 
   1   9   2      612.95      556.57     21.97 o 
   2   9   2     1321.68     1233.98     54.07 o 
   3   9   2      604.08      575.45     42.85 o 
   4   9   2      301.95      269.52     26.22 o 
   5   9   2      499.70      481.86     19.84 o 
   6   9   2      151.88      157.14     13.43 o 
   7   9   2      129.22      138.34     13.62 o 
   8   9   2      680.60      635.20     29.68 o 
   9   9   2      220.11      247.78     22.62 o 
  10   9   2       62.24       95.73     29.73 o 
  11   9   2      404.16      437.09     33.19 o 
  12   9   2      149.62      170.81     43.77 o 
  13   9   2       72.42       28.40     36.35 o 
  14   9   2       73.32       37.54     39.37 o 
 -14  10   2       19.36        1.58     27.73 o 
 -13  10   2       98.43       97.74     45.52 o 
 -12  10   2       34.67       19.89     20.20 o 
 -11  10   2      243.61      195.70     67.21 o 
 -10  10   2      166.23      145.60     28.03 o 
  -9  10   2      560.46      559.91     30.59 o 
  -8  10   2      473.95      527.90     28.41 o 
  -7  10   2       63.34       61.45     12.26 o 
  -6  10   2      273.28      261.08     17.42 o 
  -5  10   2      869.27      845.20     33.57 o 
  -4  10   2      506.44      490.51     22.79 o 
  -3  10   2      626.24      666.70     27.30 o 
  -2  10   2      798.86      807.80     31.03 o 
  -1  10   2      110.40      120.67     12.04 o 
   0  10   2      486.86      473.92     20.42 o 
   1  10   2       90.33       83.53     12.98 o 
   2  10   2      761.84      731.54     37.43 o 
   3  10   2      631.38      633.59     33.74 o 
   4  10   2      510.17      474.66     22.52 o 
   5  10   2      882.32      816.41     32.70 o 
   6  10   2      282.86      285.93     16.41 o 
   7  10   2       54.36       55.92     11.49 o 
   8  10   2      476.27      454.94     25.43 o 
   9  10   2      572.87      550.23     28.35 o 
  10  10   2      165.67      216.94     32.00 o 
  11  10   2      260.51      364.89     50.38 o 
  12  10   2       38.39       11.16     34.30 o 
  13  10   2       98.66       90.86     37.25 o 
  14  10   2       17.54       40.90     39.56 o 
 -14  11   2       18.05       27.33     26.03 o 
 -13  11   2      174.27      119.92     80.24 o 
 -12  11   2       42.49       33.29     25.51 o 
 -11  11   2       64.36       27.23     25.57 o 
 -10  11   2      313.69      283.36     75.82 o 
  -9  11   2      290.52      302.90     46.00 o 
  -8  11   2       78.96       99.64     21.19 o 
  -7  11   2      965.72      958.32     38.41 o 
  -6  11   2      835.38      840.60     34.50 o 
  -5  11   2       36.68       42.85     11.96 o 
  -4  11   2      525.84      502.50     23.84 o 
  -3  11   2      374.68      364.97     19.67 o 
  -2  11   2      379.69      362.46     18.74 o 
  -1  11   2       54.43       66.10     10.33 o 
   0  11   2      626.25      645.57     47.66 o 
   1  11   2       47.25       60.70     14.82 o 
   2  11   2      369.06      339.16     23.97 o 
   3  11   2      392.83      397.32     51.57 o 
   4  11   2      535.88      469.20     23.23 o 
   5  11   2       44.31       50.87     12.20 o 
   6  11   2      833.53      794.20     33.14 o 
   7  11   2      964.65      853.09     36.15 o 
   8  11   2       73.00       93.12     16.81 o 
   9  11   2      288.16      296.93     26.28 o 
  10  11   2      300.97      436.17     55.54 o 
  11  11   2       61.38      115.22     34.86 o 
  12  11   2       51.06       69.26     39.34 o 
  13  11   2      176.72      228.64     51.72 o 
  14  11   2       18.46       -4.43     41.61 o 
 -13  12   2       28.29        5.37     20.03 o 
 -12  12   2      101.08       49.91     33.87 o 
 -11  12   2      107.66       55.96     28.50 o 
 -10  12   2      284.81      236.39     81.78 o 
  -9  12   2      351.68      345.01     29.34 o 
  -8  12   2       60.97       71.69     19.28 o 
  -7  12   2      610.78      704.27     32.14 o 
  -6  12   2      225.20      230.43     19.25 o 
  -5  12   2      292.01      265.86     19.59 o 
  -4  12   2      672.80      651.62     28.92 o 
  -3  12   2      510.85      483.86     23.49 o 
  -2  12   2      252.41      251.33     16.51 o 
  -1  12   2      165.04      159.89     20.02 o 
   0  12   2       44.11       36.77     14.48 o 
   1  12   2      177.15      203.62     22.30 o 
   2  12   2      262.59      267.88     22.36 o 
   3  12   2      484.48      475.87     30.47 o 
   4  12   2      652.67      626.34     28.90 o 
   5  12   2      279.71      303.00     21.87 o 
   6  12   2      215.38      224.52     19.67 o 
   7  12   2      615.41      641.58     36.85 o 
   8  12   2       73.65       98.28     20.78 o 
   9  12   2      366.30      390.00     39.60 o 
  10  12   2      286.48      326.45     48.45 o 
  11  12   2      112.35       53.13     32.76 o 
  12  12   2      104.65       61.83     38.66 o 
  13  12   2       30.06       24.53     37.86 o 
 -13  13   2        3.13      -10.13     28.79 o 
 -12  13   2       78.58        8.82     27.50 o 
 -11  13   2      116.22       63.68     32.91 o 
 -10  13   2      114.44       74.37     22.03 o 
  -9  13   2      197.27      181.64     35.86 o 
  -8  13   2      305.77      338.78     29.96 o 
  -7  13   2       83.48      101.12     17.00 o 
  -6  13   2      134.10      126.66     17.24 o 
  -5  13   2      338.42      336.27     21.32 o 
  -4  13   2       43.50       43.00     12.53 o 
  -3  13   2       31.12       39.97     11.84 o 
  -2  13   2       97.21       86.79     17.74 o 
  -1  13   2      690.61      731.86     40.00 o 
   0  13   2       22.07       45.63     15.06 o 
   1  13   2      679.44      663.82     37.93 o 
   2  13   2       93.68       88.06     21.50 o 
   3  13   2       33.42       21.78     11.94 o 
   4  13   2       46.27       48.53     13.29 o 
   5  13   2      357.99      338.05     21.70 o 
   6  13   2      129.77      112.81     16.68 o 
   7  13   2       81.60       96.95     21.64 o 
   8  13   2      289.52      303.40     29.43 o 
   9  13   2      198.37      235.34     28.80 o 
  10  13   2      105.24       98.90     35.32 o 
  11  13   2      129.70      145.36     43.46 o 
  12  13   2       80.50       66.28     35.76 o 
  13  13   2        3.16       17.37     33.52 o 
 -12  14   2       70.01       31.94     30.08 o 
 -11  14   2       47.58       27.43     24.46 o 
 -10  14   2       43.96       31.09     17.71 o 
  -9  14   2      224.13      185.43     27.22 o 
  -8  14   2      241.13      189.30     28.17 o 
  -7  14   2       64.55       79.91     16.18 o 
  -6  14   2       91.09      118.47     17.81 o 
  -5  14   2       88.70       84.26     15.99 o 
  -4  14   2      259.42      247.00     19.52 o 
  -3  14   2       61.44       62.96     17.73 o 
  -2  14   2      248.51      251.63     24.47 o 
  -1  14   2      148.75      159.03     27.28 o 
   0  14   2      568.98      559.88     35.30 o 
   1  14   2      127.55      123.99     20.83 o 
   2  14   2      274.63      265.91     24.26 o 
   3  14   2       64.65       47.60     18.84 o 
   4  14   2      291.23      268.72     21.41 o 
   5  14   2      101.33       85.18     15.91 o 
   6  14   2       81.20       90.53     16.09 o 
   7  14   2       70.40       91.92     22.32 o 
   8  14   2      246.84      302.71     30.77 o 
   9  14   2      222.15      290.97     32.03 o 
  10  14   2       44.01       64.41     34.59 o 
  11  14   2       39.77       10.89     29.09 o 
  12  14   2       71.40       24.36     25.48 o 
 -11  15   2       21.45       -3.05     23.14 o 
 -10  15   2       61.81       21.21     18.48 o 
  -9  15   2       11.72        8.62     19.22 o 
  -8  15   2       28.71       27.05     23.73 o 
  -7  15   2        1.86       -4.36     13.06 o 
  -6  15   2      411.50      398.30     24.50 o 
  -5  15   2       75.89       89.52     20.08 o 
  -4  15   2      467.21      461.88     32.77 o 
  -3  15   2        6.22        1.13     13.81 o 
  -2  15   2       42.11       29.88     15.64 o 
  -1  15   2       71.47       55.27     16.38 o 
   0  15   2       45.67       27.40     15.48 o 
   1  15   2       81.17       53.03     17.17 o 
   2  15   2       40.04       22.82     12.56 o 
   3  15   2        8.99      -10.44     20.56 o 
   4  15   2      491.39      512.07     28.30 o 
   5  15   2       75.85       98.80     23.63 o 
   6  15   2      449.20      453.10     26.00 o 
   7  15   2        3.73       44.96     20.00 o 
   8  15   2       29.60       22.01     18.38 o 
   9  15   2        9.48       17.06     18.07 o 
  10  15   2       58.84       60.89     23.87 o 
  11  15   2       20.60       30.47     34.64 o 
 -11  16   2        7.03       -6.67     31.86 o 
 -10  16   2       58.14       85.86     25.37 o 
  -9  16   2       25.99       14.65     20.97 o 
  -8  16   2       90.34       88.87     22.63 o 
  -7  16   2       51.71       63.06     37.70 o 
  -6  16   2       75.32       87.42     22.83 o 
  -5  16   2      114.92       87.33     20.42 o 
  -4  16   2       14.73        6.03     14.48 o 
  -3  16   2       30.03       14.73     16.14 o 
  -2  16   2       31.52        8.34     15.59 o 
  -1  16   2       24.88        6.30     14.68 o 
   0  16   2      282.04      285.96     28.99 o 
   1  16   2       18.91       31.68     17.15 o 
   2  16   2       40.26       22.87     14.41 o 
   3  16   2       40.52       19.49     14.13 o 
   4  16   2       16.81       14.41     13.60 o 
   5  16   2      126.52      127.41     19.51 o 
   6  16   2       74.32      111.37     18.73 o 
   7  16   2       59.24       91.78     24.38 o 
   8  16   2       84.56      137.86     25.58 o 
   9  16   2       31.20       16.18     19.58 o 
  10  16   2       56.83       57.09     32.78 o 
  11  16   2        8.97       15.20     27.21 o 
 -10  17   2        7.65       -3.23     21.31 o 
  -9  17   2      109.57      111.97     25.91 o 
  -8  17   2       53.59       60.00     29.33 o 
  -7  17   2       36.95       22.36     26.41 o 
  -6  17   2       11.55       -8.90     17.07 o 
  -5  17   2       28.86        8.41     17.39 o 
  -4  17   2      178.44      211.13     27.46 o 
  -3  17   2       51.55       26.93     22.01 o 
  -2  17   2       15.92       -1.87     15.92 o 
  -1  17   2      144.88      153.60     23.48 o 
   0  17   2      163.82      167.29     24.66 o 
   1  17   2      132.20      137.90     19.65 o 
   2  17   2       22.05       20.52     15.05 o 
   3  17   2       53.35       42.13     15.64 o 
   4  17   2      191.42      204.66     26.45 o 
   5  17   2       36.60       32.97     16.32 o 
   6  17   2       10.50       -1.49     15.79 o 
   7  17   2       42.32       30.20     20.04 o 
   8  17   2       48.40       70.91     22.08 o 
   9  17   2      102.83      118.55     26.02 o 
  10  17   2        7.42        2.18     20.14 o 
  -9  18   2       36.64       60.27     34.62 o 
  -8  18   2       71.94       65.43     31.86 o 
  -7  18   2       83.41      146.21     36.59 o 
  -6  18   2        1.32      -16.17     18.71 o 
  -5  18   2        3.78        0.39     16.87 o 
  -4  18   2       33.68       29.13     19.54 o 
  -3  18   2      105.84      110.73     22.18 o 
  -2  18   2        0.46       -6.92     15.14 o 
  -1  18   2       18.40        8.81     16.17 o 
   0  18   2      137.22      132.23     24.60 o 
   1  18   2       22.87       15.99     18.29 o 
   2  18   2        1.51       -8.11     13.98 o 
   3  18   2       99.92      146.73     20.94 o 
   4  18   2       33.77       46.83     17.35 o 
   5  18   2        5.35        9.25     16.36 o 
   6  18   2        1.29        9.04     19.19 o 
   7  18   2       83.02      111.31     25.28 o 
   8  18   2       65.40       83.77     24.92 o 
   9  18   2       40.00       67.42     25.07 o 
  -7  19   2       36.77       16.08     29.28 o 
  -6  19   2       58.99       72.18     23.51 o 
  -5  19   2        0.16        0.53     20.00 o 
  -4  19   2       51.56       65.10     37.33 o 
  -3  19   2      131.15      153.43     26.51 o 
  -2  19   2        2.14       -2.21     35.36 o 
  -1  19   2       61.71       61.88     22.44 o 
   0  19   2       71.30       83.61     23.54 o 
   1  19   2       59.45       43.70     20.74 o 
   2  19   2        1.27      -12.19     22.56 o 
   3  19   2      126.77      177.01     36.26 o 
   4  19   2       48.25       64.90     19.94 o 
   5  19   2        0.08        0.76     17.95 o 
   6  19   2       56.16       88.80     34.34 o 
   7  19   2       36.83       65.50     24.96 o 
  -6  20   2       22.04       28.62     22.45 o 
  -5  20   2       49.04       34.19     21.95 o 
  -4  20   2       65.99       87.39     24.99 o 
  -3  20   2       21.04       20.26     19.84 o 
  -2  20   2       48.19       62.41     23.43 o 
  -1  20   2       71.37      110.69     25.86 o 
   0  20   2        5.87        6.30     17.53 o 
   1  20   2       70.64       48.34     23.35 o 
   2  20   2       48.25       74.74     23.87 o 
   3  20   2       18.14       23.15     21.23 o 
   4  20   2       67.78       70.26     24.75 o 
   5  20   2       48.84       99.26     21.97 o 
   6  20   2       23.77       39.62     24.13 o 
  -3  21   2        4.20       19.09     22.31 o 
  -2  21   2       23.08       23.02     22.40 o 
  -1  21   2       24.53       41.40     24.07 o 
   0  21   2        6.66        1.21     18.92 o 
   1  21   2       26.58       19.85     22.68 o 
   2  21   2       22.47       32.73     23.36 o 
   3  21   2        4.04       -6.22     20.65 o 
   0   0   3     1322.03     1322.31     55.51 o 
   1   0   3      157.26      178.35     35.11 o 
   2   0   3      188.30      197.61     26.34 o 
   3   0   3     9121.00    10860.20    725.39 o 
   4   0   3      661.31      651.72     29.63 o 
   5   0   3       58.03       63.38     22.47 o 
   6   0   3      448.62      426.99     18.51 o 
   7   0   3      792.75      883.60     36.07 o 
   8   0   3      104.50      105.27     13.02 o 
   9   0   3      562.01      490.70     26.16 o 
  10   0   3      166.73      214.85     27.51 o 
  11   0   3      394.06      369.57     63.69 o 
  12   0   3        1.75        1.39     20.79 o 
  13   0   3      449.87      512.74     37.12 o 
  14   0   3       33.48       51.69     37.37 o 
  15   0   3      239.82      344.72     63.51 o 
 -15   1   3       97.84      138.06     37.79 o 
 -14   1   3      165.27      136.82     34.82 o 
 -13   1   3      100.68      167.06     44.46 o 
 -12   1   3      224.96      264.22     33.67 o 
 -11   1   3      657.66      717.31     41.47 o 
 -10   1   3       26.70       12.63     17.26 o 
  -9   1   3      220.86      267.66     38.34 o 
  -8   1   3      225.68      263.95     21.45 o 
  -7   1   3     1139.97     1165.79     47.60 o 
  -6   1   3      649.27      643.94     44.07 o 
  -5   1   3     1321.27     1470.17     87.18 o 
  -4   1   3      702.36      692.46     46.80 o 
  -3   1   3      139.94      154.37     28.79 o 
  -2   1   3     3132.50     3927.61    185.42 o 
  -1   1   3     1502.00     1644.58     59.59 o 
   0   1   3     8901.43    11104.06    379.79 o 
   1   1   3     1558.42     1715.67     91.97 o 
   2   1   3     3093.16     3910.69    248.05 o 
   3   1   3      145.05      177.86     21.72 o 
   4   1   3      734.14      783.04     93.24 o 
   5   1   3     1330.72     1382.24    203.97 o 
   6   1   3      645.00      605.59     48.75 o 
   7   1   3     1077.82     1042.80    106.53 o 
   8   1   3      239.40      263.47     33.67 o 
   9   1   3      243.47      284.97     31.69 o 
  10   1   3       19.63       33.94     19.49 o 
  11   1   3      645.27      656.34     39.06 o 
  12   1   3      191.17      255.97     34.17 o 
  13   1   3      110.36      199.43     33.95 o 
  14   1   3      167.80      245.52     38.04 o 
  15   1   3       87.32      178.80     52.67 o 
 -15   2   3       86.55      142.50     37.02 o 
 -14   2   3       75.78      103.45     33.23 o 
 -13   2   3       88.02      119.88     40.80 o 
 -12   2   3      276.45      286.70     39.57 o 
 -11   2   3      121.97      144.60     22.07 o 
 -10   2   3      419.58      462.42     32.56 o 
  -9   2   3      214.75      236.69     21.37 o 
  -8   2   3     1586.32     1685.74     94.99 o 
  -7   2   3        3.10       -8.31      8.46 o 
  -6   2   3       22.93       10.97      6.53 o 
  -5   2   3      251.54      255.54     18.03 o 
  -4   2   3     4920.98     5841.10    293.03 o 
  -3   2   3     1304.31     1521.05     79.08 o 
  -2   2   3     1612.86     1752.18     58.76 o 
  -1   2   3      570.81      613.78     29.53 o 
   0   2   3      283.76      289.50     17.67 o 
   1   2   3      555.64      610.51     32.31 o 
   2   2   3     1728.27     1905.58    221.16 o 
   3   2   3     1320.12     1545.17    254.11 o 
   4   2   3     4904.91     5525.19    412.43 o 
   5   2   3      251.56      222.56     20.23 o 
   6   2   3       29.82       29.02     12.41 o 
   7   2   3        4.48       12.89     13.61 o 
   8   2   3     1589.36     1530.47     72.81 o 
   9   2   3      215.17      232.05     39.57 o 
  10   2   3      394.68      418.63     30.19 o 
  11   2   3      122.39      144.91     26.64 o 
  12   2   3      304.90      341.32     38.09 o 
  13   2   3       88.16      151.40     29.47 o 
  14   2   3       50.14       82.82     28.99 o 
  15   2   3       83.14      114.42     34.36 o 
 -15   3   3       87.84       88.19     35.40 o 
 -14   3   3       52.69       53.57     27.59 o 
 -13   3   3      161.69      126.51     33.39 o 
 -12   3   3      162.36      173.45     42.07 o 
 -11   3   3      203.40      219.21     34.03 o 
 -10   3   3      670.77      608.62     52.70 o 
  -9   3   3        2.10       -0.95     10.71 o 
  -8   3   3      331.99      297.90     16.38 o 
  -7   3   3      507.88      494.51     18.97 o 
  -6   3   3     1082.68     1021.77     52.28 o 
  -5   3   3      146.11      136.68     13.18 o 
  -4   3   3      222.75      236.93     14.81 o 
  -3   3   3      544.23      596.41     25.41 o 
  -2   3   3     2322.94     2756.33     91.36 o 
  -1   3   3     2295.15     2579.02     74.18 o 
   0   3   3     1776.68     1843.88     52.84 o 
   1   3   3     2253.19     2247.27    159.33 o 
   2   3   3     2326.33     2501.16    185.00 o 
   3   3   3      568.38      572.16     60.31 o 
   4   3   3      265.23      233.99     16.16 o 
   5   3   3      135.66      144.04     28.37 o 
   6   3   3     1141.17     1040.51     84.49 o 
   7   3   3      514.36      496.10     20.84 o 
   8   3   3      318.49      338.44     97.82 o 
   9   3   3        0.76       -3.45     18.76 o 
  10   3   3      653.21      570.56     35.84 o 
  11   3   3      179.67      258.49     44.01 o 
  12   3   3      151.74      193.15     31.44 o 
  13   3   3      150.06      184.99     53.81 o 
  14   3   3       56.35       89.09     31.42 o 
  15   3   3       95.66      107.98     33.76 o 
 -15   4   3       97.80       77.77     40.58 o 
 -14   4   3       19.98      -19.42     26.18 o 
 -13   4   3       37.08       31.94     27.22 o 
 -12   4   3       34.73       19.32     26.31 o 
 -11   4   3      169.10      185.90     45.82 o 
 -10   4   3      155.52      175.91     22.24 o 
  -9   4   3     1140.96     1125.38     47.01 o 
  -8   4   3       19.94       15.54      9.08 o 
  -7   4   3      501.84      509.10     19.51 o 
  -6   4   3      295.77      261.95     13.37 o 
  -5   4   3      675.72      691.36     32.82 o 
  -4   4   3      260.29      288.50     19.37 o 
  -3   4   3     5357.66     6201.07    172.20 o 
  -2   4   3     2137.59     2512.37     70.72 o 
  -1   4   3        4.72        2.96      5.57 o 
   0   4   3        3.43        0.62      6.61 o 
   1   4   3        0.14        5.11      8.14 o 
   2   4   3     2189.06     2401.80    165.95 o 
   3   4   3     5470.41     5859.82    349.66 o 
   4   4   3      273.10      265.81     16.89 o 
   5   4   3      703.27      660.89     46.72 o 
   6   4   3      294.32      270.82     24.14 o 
   7   4   3      560.28      537.81     39.58 o 
   8   4   3       20.52       18.24     11.58 o 
   9   4   3     1159.74     1025.85    186.82 o 
  10   4   3      146.06      175.44     26.67 o 
  11   4   3      170.85      264.31     33.36 o 
  12   4   3       30.56       49.38     25.34 o 
  13   4   3       57.48       54.03     27.57 o 
  14   4   3       22.83       42.72     30.43 o 
  15   4   3       79.42      122.03     35.34 o 
 -15   5   3        3.03       22.77     32.61 o 
 -14   5   3       25.39        8.27     26.50 o 
 -13   5   3      100.08      113.51     30.46 o 
 -12   5   3       41.76       19.30     23.22 o 
 -11   5   3      518.32      470.79     38.59 o 
 -10   5   3      209.01      238.15     24.97 o 
  -9   5   3       65.91       73.13     17.77 o 
  -8   5   3       40.80       33.52     11.32 o 
  -7   5   3      258.98      287.04     19.25 o 
  -6   5   3      461.46      475.06     17.74 o 
  -5   5   3     2033.92     2148.54     54.22 o 
  -4   5   3      180.85      214.75     15.99 o 
  -3   5   3      281.64      317.19     16.08 o 
  -2   5   3      349.77      385.79     17.35 o 
  -1   5   3      328.32      286.53     14.41 o 
   0   5   3      401.58      361.27     18.20 o 
   1   5   3      370.50      307.83     16.47 o 
   2   5   3      360.64      357.42     23.98 o 
   3   5   3      298.59      315.74     27.59 o 
   4   5   3      167.43      187.40     16.70 o 
   5   5   3     2064.00     2144.52    111.21 o 
   6   5   3      462.46      464.97     20.38 o 
   7   5   3      266.85      237.94     16.41 o 
   8   5   3       46.50       42.96     13.84 o 
   9   5   3       69.49      104.71     22.61 o 
  10   5   3      221.56      255.72     30.62 o 
  11   5   3      518.13      533.97     66.67 o 
  12   5   3       34.51       46.23     24.39 o 
  13   5   3      109.97      163.20     51.19 o 
  14   5   3       23.09       27.87     28.74 o 
  15   5   3        0.71       25.68     49.01 o 
 -15   6   3       58.70       35.78     30.18 o 
 -14   6   3      102.63      135.32     35.05 o 
 -13   6   3       75.74       68.87     27.79 o 
 -12   6   3       23.15       23.38     24.87 o 
 -11   6   3       85.22       76.70     34.65 o 
 -10   6   3      206.86      232.87     25.52 o 
  -9   6   3      250.55      253.05     22.90 o 
  -8   6   3      495.00      481.85     22.91 o 
  -7   6   3      123.72      127.16     14.43 o 
  -6   6   3      648.94      704.63     29.48 o 
  -5   6   3      207.60      247.66     16.83 o 
  -4   6   3     1627.82     1704.32     51.78 o 
  -3   6   3      288.18      298.55     15.75 o 
  -2   6   3     1179.30     1249.72     60.79 o 
  -1   6   3     1357.52     1617.28     54.26 o 
   0   6   3        0.01        1.18      7.00 o 
   1   6   3     1385.33     1548.22     51.69 o 
   2   6   3     1230.60     1150.81     52.22 o 
   3   6   3      315.19      266.73     17.22 o 
   4   6   3     1690.64     1691.50     83.45 o 
   5   6   3      222.17      233.80     17.51 o 
   6   6   3      621.29      659.19     25.41 o 
   7   6   3      114.58      116.22     12.78 o 
   8   6   3      507.11      479.43     35.86 o 
   9   6   3      238.15      248.01     22.68 o 
  10   6   3      226.26      279.81     32.40 o 
  11   6   3       84.30      177.47     74.60 o 
  12   6   3       28.53       17.69     23.48 o 
  13   6   3       68.00      122.98     39.22 o 
  14   6   3       96.60      113.58     32.45 o 
  15   6   3       60.75       73.27     33.22 o 
 -14   7   3       93.62       50.79     29.52 o 
 -13   7   3       20.74       11.37     23.95 o 
 -12   7   3       51.56       53.32     39.37 o 
 -11   7   3      154.35      120.87     34.34 o 
 -10   7   3      502.24      512.78     35.86 o 
  -9   7   3      210.73      240.03     22.51 o 
  -8   7   3      331.29      347.25     20.37 o 
  -7   7   3       37.13       41.49     11.55 o 
  -6   7   3      801.89      826.43     31.34 o 
  -5   7   3      145.44      148.39     14.10 o 
  -4   7   3      305.98      324.31     16.63 o 
  -3   7   3      115.62      140.94     17.78 o 
  -2   7   3      591.61      622.15     26.90 o 
  -1   7   3     1318.51     1404.85     48.41 o 
   0   7   3      351.17      305.86     16.82 o 
   1   7   3     1309.57     1336.23     52.34 o 
   2   7   3      567.82      536.03     30.80 o 
   3   7   3      115.09      122.16     16.14 o 
   4   7   3      327.01      319.62     19.39 o 
   5   7   3      117.04      102.05     13.78 o 
   6   7   3      819.56      832.76     77.59 o 
   7   7   3       39.89       31.28     10.56 o 
   8   7   3      331.21      382.59     53.93 o 
   9   7   3      198.26      229.21     22.19 o 
  10   7   3      476.33      506.70     48.39 o 
  11   7   3      147.11      188.36     39.56 o 
  12   7   3       65.52       73.34     26.14 o 
  13   7   3       24.33       33.93     58.16 o 
  14   7   3       90.53       80.47     30.25 o 
 -14   8   3       16.83        7.95     27.68 o 
 -13   8   3      206.34      173.25     55.03 o 
 -12   8   3      271.59      173.71    106.86 o 
 -11   8   3       63.50       18.29     20.28 o 
 -10   8   3        1.33        1.04     14.52 o 
  -9   8   3      481.81      507.80     29.44 o 
  -8   8   3       27.83       34.82     13.50 o 
  -7   8   3      437.25      426.45     33.34 o 
  -6   8   3       82.67       96.02     13.24 o 
  -5   8   3      235.41      254.12     17.56 o 
  -4   8   3      209.22      250.53     16.64 o 
  -3   8   3     1579.60     1655.38     56.32 o 
  -2   8   3      365.39      383.03     19.91 o 
  -1   8   3       25.29       13.29      7.31 o 
   0   8   3       14.18        9.22      7.74 o 
   1   8   3       21.88       10.85      7.36 o 
   2   8   3      400.80      378.75     26.80 o 
   3   8   3     1531.88     1403.25     61.93 o 
   4   8   3      224.26      232.66     24.52 o 
   5   8   3      238.43      258.35     19.17 o 
   6   8   3       84.62       79.64     12.35 o 
   7   8   3      388.85      394.43     20.05 o 
   8   8   3       25.10       24.88     13.64 o 
   9   8   3      484.15      516.50     47.55 o 
  10   8   3        0.56       -2.88     20.92 o 
  11   8   3       62.29       69.96     26.54 o 
  12   8   3      267.56      304.85     44.73 o 
  13   8   3      196.24      367.43     96.70 o 
  14   8   3       14.84       13.93     30.00 o 
 -14   9   3        7.06       -1.76     26.79 o 
 -13   9   3        1.58        3.80     21.98 o 
 -12   9   3       50.01       51.00     26.14 o 
 -11   9   3      462.98      462.69     61.27 o 
 -10   9   3       45.39       38.18     16.65 o 
  -9   9   3       37.63       39.47     17.21 o 
  -8   9   3      114.62      105.88     15.51 o 
  -7   9   3      227.49      260.19     19.55 o 
  -6   9   3      774.73      748.29     29.37 o 
  -5   9   3     1044.89     1074.58     36.66 o 
  -4   9   3       47.85       37.23     11.28 o 
  -3   9   3      140.40      145.26     15.14 o 
  -2   9   3      615.95      592.42     26.20 o 
  -1   9   3     1149.31     1205.30     43.40 o 
   0   9   3      414.08      467.91     21.91 o 
   1   9   3     1177.74     1186.74     55.13 o 
   2   9   3      603.86      534.72     31.72 o 
   3   9   3      133.12      142.87     18.61 o 
   4   9   3       53.69       57.52     14.39 o 
   5   9   3     1063.13     1027.28     41.31 o 
   6   9   3      756.35      715.63     46.76 o 
   7   9   3      245.23      277.57     37.74 o 
   8   9   3      123.18      109.69     17.79 o 
   9   9   3       38.78       30.94     16.03 o 
  10   9   3       42.41       27.70     23.77 o 
  11   9   3      441.67      502.78     37.66 o 
  12   9   3       51.19      100.63     28.88 o 
  13   9   3        2.95      -10.99     24.64 o 
  14   9   3        6.21       -8.89     42.24 o 
 -13  10   3       27.62       19.70     22.25 o 
 -12  10   3       27.88       -1.89     23.28 o 
 -11  10   3       99.79       70.79     23.23 o 
 -10  10   3       70.03       62.90     17.08 o 
  -9  10   3      110.03       89.21     18.02 o 
  -8  10   3      617.89      639.67     27.63 o 
  -7  10   3       15.82        7.65     11.25 o 
  -6  10   3       12.19        3.88     11.32 o 
  -5  10   3      212.42      239.06     20.39 o 
  -4  10   3      929.80      987.47     38.81 o 
  -3  10   3      699.85      703.75     29.92 o 
  -2  10   3     1039.26     1072.12     40.13 o 
  -1  10   3       96.51      105.50     13.34 o 
   0  10   3      820.91      763.46     40.58 o 
   1  10   3       95.91      124.29     17.91 o 
   2  10   3     1111.82     1074.20     51.83 o 
   3  10   3      726.24      696.53     43.88 o 
   4  10   3      939.94      918.69     46.21 o 
   5  10   3      222.99      239.99     22.28 o 
   6  10   3        9.38       -4.60     11.50 o 
   7  10   3       13.33       13.32     13.67 o 
   8  10   3      590.83      554.41     38.45 o 
   9  10   3      105.36      103.73     20.60 o 
  10  10   3       62.81       78.47     44.64 o 
  11  10   3      104.05      174.39     42.51 o 
  12  10   3       23.83       19.22     31.08 o 
  13  10   3       22.87       25.82     37.15 o 
 -13  11   3       13.59        3.54     24.24 o 
 -12  11   3       80.77       18.43     17.83 o 
 -11  11   3        6.04      -20.58     20.11 o 
 -10  11   3       84.49       69.36     28.12 o 
  -9  11   3        9.07        8.61     14.52 o 
  -8  11   3       51.11       38.14     14.14 o 
  -7  11   3      313.37      298.97     21.21 o 
  -6  11   3      346.55      373.98     22.33 o 
  -5  11   3        8.08       16.68     12.17 o 
  -4  11   3      464.53      459.08     24.07 o 
  -3  11   3      240.83      256.37     17.69 o 
  -2  11   3     1191.25     1166.20     43.33 o 
  -1  11   3      729.48      742.54     41.04 o 
   0  11   3     2255.79     2228.80     93.55 o 
   1  11   3      717.47      710.43     39.58 o 
   2  11   3     1192.63     1129.06     54.72 o 
   3  11   3      243.54      246.47     23.72 o 
   4  11   3      501.96      468.84     52.03 o 
   5  11   3        7.69        0.98     12.23 o 
   6  11   3      372.90      342.60     22.47 o 
   7  11   3      317.16      338.45     24.51 o 
   8  11   3       52.26       48.75     15.96 o 
   9  11   3       10.57      -14.62     13.25 o 
  10  11   3       87.58      138.40     28.38 o 
  11  11   3        5.11       -1.44     27.67 o 
  12  11   3       64.99       35.69     39.44 o 
  13  11   3       11.28       13.28     36.73 o 
 -12  12   3       24.51        7.47     25.50 o 
 -11  12   3        3.00      -17.91     18.17 o 
 -10  12   3       50.40       34.13     25.81 o 
  -9  12   3       25.49        4.13     19.06 o 
  -8  12   3       55.30       64.41     23.95 o 
  -7  12   3       86.01       91.71     17.03 o 
  -6  12   3      114.79      113.90     17.31 o 
  -5  12   3      379.14      357.46     22.22 o 
  -4  12   3      948.84      930.93     38.08 o 
  -3  12   3     1093.50     1054.85     78.40 o 
  -2  12   3      364.81      398.31     28.77 o 
  -1  12   3      347.17      303.59     27.98 o 
   0  12   3       16.43       37.25     20.34 o 
   1  12   3      370.28      397.73     29.17 o 
   2  12   3      386.81      406.90     28.91 o 
   3  12   3     1083.60     1051.34     52.80 o 
   4  12   3      972.00      938.22     48.95 o 
   5  12   3      374.69      346.10     22.12 o 
   6  12   3      105.24      117.66     18.24 o 
   7  12   3       93.69      116.62     22.41 o 
   8  12   3       56.47       54.29     16.72 o 
   9  12   3       20.98       -3.49     15.47 o 
  10  12   3       47.89       43.34     34.86 o 
  11  12   3        2.62      -36.47     28.26 o 
  12  12   3       25.84       43.75     41.58 o 
 -12  13   3        5.61      -14.64     18.95 o 
 -11  13   3      146.36       88.40     31.79 o 
 -10  13   3       34.00       33.59     19.24 o 
  -9  13   3       42.79       11.03     17.04 o 
  -8  13   3       54.26       56.39     20.92 o 
  -7  13   3      245.22      259.58     34.41 o 
  -6  13   3       71.80       60.24     15.38 o 
  -5  13   3      607.69      614.31     30.02 o 
  -4  13   3       22.63       31.33     17.03 o 
  -3  13   3       28.51       27.48     15.35 o 
  -2  13   3       89.30       97.52     21.66 o 
  -1  13   3      151.25      174.65     23.63 o 
   0  13   3       71.45       61.51     16.93 o 
   1  13   3      175.03      186.48     30.78 o 
   2  13   3       82.60       82.36     19.05 o 
   3  13   3       28.74        0.75     14.68 o 
   4  13   3       20.70       18.86     16.24 o 
   5  13   3      634.89      628.59     31.64 o 
   6  13   3       68.21       46.90     14.80 o 
   7  13   3      252.77      270.73     30.78 o 
   8  13   3       51.97       44.92     21.15 o 
   9  13   3       51.91       48.53     21.62 o 
  10  13   3       36.14       -0.37     29.96 o 
  11  13   3      151.46      156.98     47.01 o 
  12  13   3        7.09      -30.96     34.08 o 
 -11  14   3        9.47        8.16     29.33 o 
 -10  14   3       16.40        8.40     19.80 o 
  -9  14   3      131.83       79.71     38.35 o 
  -8  14   3      271.60      245.81     70.49 o 
  -7  14   3       36.75       36.63     15.83 o 
  -6  14   3        6.60        3.92     17.35 o 
  -5  14   3       53.05       39.64     21.06 o 
  -4  14   3      200.46      209.30     33.76 o 
  -3  14   3      296.30      290.25     27.29 o 
  -2  14   3       87.03       92.44     19.93 o 
  -1  14   3        1.12      -17.96     12.42 o 
   0  14   3       63.87       52.13     16.46 o 
   1  14   3        1.49      -19.60     13.06 o 
   2  14   3       82.70       82.97     18.27 o 
   3  14   3      313.43      306.97     28.90 o 
   4  14   3      198.30      222.66     22.22 o 
   5  14   3       56.95       51.78     15.57 o 
   6  14   3        6.90      -18.60     13.28 o 
   7  14   3       43.34       46.02     19.96 o 
   8  14   3      281.75      323.99     52.50 o 
   9  14   3      132.21      177.81     28.10 o 
  10  14   3       18.25        3.02     37.10 o 
  11  14   3       10.69      -19.56     31.96 o 
 -10  15   3      127.64       89.45     46.28 o 
  -9  15   3       26.53       32.56     25.52 o 
  -8  15   3       25.45       19.84     20.71 o 
  -7  15   3        2.90       18.95     18.90 o 
  -6  15   3       63.23       61.40     20.44 o 
  -5  15   3       81.22       84.07     20.69 o 
  -4  15   3       59.48       54.12     18.33 o 
  -3  15   3      265.22      247.12     27.88 o 
  -2  15   3      164.89      190.59     25.74 o 
  -1  15   3      195.40      197.43     25.85 o 
   0  15   3      136.87      166.55     27.49 o 
   1  15   3      200.98      207.65     26.69 o 
   2  15   3      174.16      183.59     24.94 o 
   3  15   3      271.89      259.33     29.14 o 
   4  15   3       61.80       49.96     16.75 o 
   5  15   3       82.12       84.85     17.91 o 
   6  15   3       63.91       96.91     18.24 o 
   7  15   3        3.77       15.14     22.56 o 
   8  15   3       24.53       23.29     21.19 o 
   9  15   3       26.10       -5.44     19.48 o 
  10  15   3      138.86      184.65     49.74 o 
 -10  16   3       36.02       10.97     21.74 o 
  -9  16   3        4.05       13.98     31.30 o 
  -8  16   3      105.66       91.20     35.93 o 
  -7  16   3       17.15       30.54     19.27 o 
  -6  16   3      124.69      109.47     24.17 o 
  -5  16   3      197.39      219.20     28.17 o 
  -4  16   3       42.06       23.17     18.26 o 
  -3  16   3      205.16      234.24     36.95 o 
  -2  16   3       21.59       37.95     18.53 o 
  -1  16   3      218.61      234.88     28.63 o 
   0  16   3        4.33       19.64     17.15 o 
   1  16   3      203.57      187.19     26.10 o 
   2  16   3       22.96       27.05     17.33 o 
   3  16   3      194.74      209.71     28.01 o 
   4  16   3       39.83       11.49     15.31 o 
   5  16   3      202.08      195.76     22.64 o 
   6  16   3      129.76      172.40     22.41 o 
   7  16   3       21.37        5.65     24.07 o 
   8  16   3      105.52       81.57     26.09 o 
   9  16   3        7.26       12.03     20.44 o 
  10  16   3       34.33       44.14     34.66 o 
  -9  17   3        2.64      -15.18     27.28 o 
  -8  17   3       16.35        0.02     29.31 o 
  -7  17   3       73.74       65.68     24.40 o 
  -6  17   3       16.81       23.91     20.40 o 
  -5  17   3      184.83      197.43     29.42 o 
  -4  17   3        7.27        2.08     18.38 o 
  -3  17   3        7.12      -14.83     16.82 o 
  -2  17   3       65.38       45.69     20.41 o 
  -1  17   3      153.41      166.57     26.82 o 
   0  17   3       42.00       42.04     20.56 o 
   1  17   3      150.90      192.27     26.95 o 
   2  17   3       63.73       49.35     19.77 o 
   3  17   3        8.11       -7.39     14.99 o 
   4  17   3        7.10        0.94     14.69 o 
   5  17   3      170.65      198.34     28.14 o 
   6  17   3       17.48       16.42     20.03 o 
   7  17   3       65.48       85.68     26.64 o 
   8  17   3       17.06       -1.94     20.94 o 
   9  17   3        1.86      -11.98     23.87 o 
  -7  18   3        0.61      -12.11     27.50 o 
  -6  18   3       10.62       -5.11     20.09 o 
  -5  18   3        3.87       13.65     26.48 o 
  -4  18   3       44.19       25.30     20.94 o 
  -3  18   3       42.43       45.59     25.08 o 
  -2  18   3       38.21       42.38     22.06 o 
  -1  18   3        0.00      -13.22     16.81 o 
   0  18   3       34.66       24.89     19.79 o 
   1  18   3        0.19       10.83     19.22 o 
   2  18   3       40.26       42.40     32.03 o 
   3  18   3       42.29       73.35     19.84 o 
   4  18   3       42.25       48.24     17.91 o 
   5  18   3        4.27       -9.25     16.79 o 
   6  18   3        9.70       -5.77     22.87 o 
   7  18   3        1.77       29.20     21.71 o 
  -6  19   3      110.53       88.69     25.61 o 
  -5  19   3        7.61       11.44     20.84 o 
  -4  19   3        4.91        4.44     27.54 o 
  -3  19   3       25.79       13.55     20.16 o 
  -2  19   3       37.05       26.49     20.73 o 
  -1  19   3       46.36       37.23     21.42 o 
   0  19   3       70.88       83.75     23.14 o 
   1  19   3       47.53       44.79     21.86 o 
   2  19   3       33.85       27.26     16.34 o 
   3  19   3       25.86       25.65     18.51 o 
   4  19   3        5.70       14.72     17.80 o 
   5  19   3        7.89       -0.08     16.89 o 
   6  19   3      104.80      151.63     29.49 o 
  -4  20   3       42.95       31.04     21.48 o 
  -3  20   3        7.63       18.61     20.62 o 
  -2  20   3       39.19       45.02     30.74 o 
  -1  20   3       11.18       12.38     20.61 o 
   0  20   3       20.01       -1.55     23.25 o 
   1  20   3       11.75       35.90     22.19 o 
   2  20   3       42.07       54.14     22.99 o 
   3  20   3        5.06        7.09     18.75 o 
   4  20   3       46.70       48.25     20.81 o 
   0   0   4        0.72       -7.67     17.22 o 
   1   0   4     2912.39     3501.33    154.38 o 
   2   0   4        3.61        6.95     10.33 o 
   3   0   4     3470.40     3912.14    256.05 o 
   4   0   4      898.27      939.36     73.76 o 
   5   0   4      456.80      550.40     39.75 o 
   6   0   4      398.08      377.32     30.80 o 
   7   0   4     2686.46     2635.92    168.09 o 
   8   0   4      143.08      155.55     19.30 o 
   9   0   4      508.78      512.58     48.90 o 
  10   0   4      245.87      354.64     37.63 o 
  11   0   4      182.92      243.56     34.11 o 
  12   0   4       27.46       42.36     36.86 o 
  13   0   4       92.15      165.82     46.70 o 
  14   0   4        0.06       25.21     41.53 o 
 -14   1   4       18.65       57.75     32.29 o 
 -13   1   4      206.83      323.60     61.83 o 
 -12   1   4       23.95       15.91     34.79 o 
 -11   1   4      744.86      755.50     68.45 o 
 -10   1   4      365.82      443.05     41.42 o 
  -9   1   4      298.44      350.05     26.43 o 
  -8   1   4      185.17      202.40     24.37 o 
  -7   1   4      341.86      405.47     44.11 o 
  -6   1   4      989.81     1002.65     58.99 o 
  -5   1   4     1595.40     1586.54    161.32 o 
  -4   1   4     2378.98     2549.42    187.37 o 
  -3   1   4      456.46      461.75     29.66 o 
  -2   1   4       36.20       40.56     12.56 o 
  -1   1   4      723.58      771.70     33.03 o 
   0   1   4      671.28      619.59     36.52 o 
   1   1   4      735.71      720.51     35.89 o 
   2   1   4       25.17       68.87     23.90 o 
   3   1   4      424.79      399.77     29.61 o 
   4   1   4     2424.33     2678.20    200.25 o 
   5   1   4     1651.96     1779.41    240.21 o 
   6   1   4      995.03      964.81    179.58 o 
   7   1   4      339.22      327.25     27.36 o 
   8   1   4      169.96      206.90     21.79 o 
   9   1   4      323.43      380.20     60.06 o 
  10   1   4      345.80      349.47     58.35 o 
  11   1   4      760.69      718.77     68.09 o 
  12   1   4       20.34       51.68     26.74 o 
  13   1   4      199.09      350.22     61.66 o 
  14   1   4       22.30       67.84     46.36 o 
 -14   2   4      182.07      201.50     47.31 o 
 -13   2   4      157.46      128.06     34.73 o 
 -12   2   4      101.64      172.86     50.53 o 
 -11   2   4      114.45      161.65     34.20 o 
 -10   2   4      449.57      443.21     36.35 o 
  -9   2   4     1009.77     1045.23     55.24 o 
  -8   2   4      249.68      307.12     21.50 o 
  -7   2   4       67.46       75.21     15.57 o 
  -6   2   4      303.13      324.23     22.23 o 
  -5   2   4       26.96       30.32     13.24 o 
  -4   2   4     1339.76     1403.35     50.25 o 
  -3   2   4       67.52       80.17     12.37 o 
  -2   2   4     3594.85     3954.97    108.36 o 
  -1   2   4      188.71      179.98     19.33 o 
   0   2   4      506.40      508.97     27.26 o 
   1   2   4      213.41      227.93     23.85 o 
   2   2   4     3569.24     3993.98    458.08 o 
   3   2   4       68.20       75.66     19.82 o 
   4   2   4     1332.22     1387.60    128.17 o 
   5   2   4       35.76       26.53     18.81 o 
   6   2   4      320.82      360.99     29.62 o 
   7   2   4       62.91       89.24     12.09 o 
   8   2   4      220.86      280.09     40.55 o 
   9   2   4     1010.78      976.51     51.67 o 
  10   2   4      412.47      372.76     40.82 o 
  11   2   4      128.37      196.47     31.27 o 
  12   2   4      121.19      200.42     47.26 o 
  13   2   4      162.20      217.95     46.77 o 
  14   2   4      176.60      229.94     39.76 o 
 -14   3   4       68.35       41.60     42.06 o 
 -13   3   4       22.51       46.95     30.15 o 
 -12   3   4       69.78       82.60     30.31 o 
 -11   3   4      215.28      199.80     37.30 o 
 -10   3   4      203.41      196.86     25.88 o 
  -9   3   4       46.39       54.60     15.58 o 
  -8   3   4      918.12      864.44     35.35 o 
  -7   3   4      413.49      415.69     19.54 o 
  -6   3   4      568.20      602.65     34.78 o 
  -5   3   4      235.69      268.44     20.50 o 
  -4   3   4     1932.26     2175.19     76.77 o 
  -3   3   4       68.46       73.86     12.54 o 
  -2   3   4      254.33      259.58     16.00 o 
  -1   3   4      790.19      752.58     28.05 o 
   0   3   4      530.34      482.54     26.23 o 
   1   3   4      846.18      803.62     63.68 o 
   2   3   4      258.82      257.39     22.98 o 
   3   3   4       68.56       68.45     20.19 o 
   4   3   4     1879.22     1753.45    220.24 o 
   5   3   4      248.22      242.25     45.23 o 
   6   3   4      538.86      514.39     55.57 o 
   7   3   4      423.05      376.84     36.02 o 
   8   3   4      937.09      913.44     86.16 o 
   9   3   4       53.97       77.66     23.70 o 
  10   3   4      247.80      280.34     33.41 o 
  11   3   4      231.65      348.55     38.08 o 
  12   3   4       58.68       75.06     28.26 o 
  13   3   4       27.80       87.54     30.03 o 
  14   3   4       73.54      143.63     34.32 o 
 -14   4   4       13.59       -5.09     30.64 o 
 -13   4   4      206.77      188.64     51.75 o 
 -12   4   4       87.45       91.82     31.79 o 
 -11   4   4       13.28      -11.09     22.78 o 
 -10   4   4       75.02       74.52     19.87 o 
  -9   4   4       96.38      115.34     17.45 o 
  -8   4   4      277.17      301.20     23.33 o 
  -7   4   4       63.51       64.02     14.41 o 
  -6   4   4      214.26      249.97     19.28 o 
  -5   4   4      181.49      197.57     18.24 o 
  -4   4   4      217.03      262.55     18.17 o 
  -3   4   4     1370.41     1509.89     85.76 o 
  -2   4   4      250.24      251.70     16.09 o 
  -1   4   4      732.15      652.53     26.16 o 
   0   4   4     1244.58     1228.52     46.05 o 
   1   4   4      731.20      585.39     80.29 o 
   2   4   4      253.06      255.22     25.35 o 
   3   4   4     1360.43     1360.57    158.77 o 
   4   4   4      236.68      307.28     56.65 o 
   5   4   4      177.72      159.12     24.80 o 
   6   4   4      231.59      208.98     19.92 o 
   7   4   4       73.09       94.41     15.52 o 
   8   4   4      261.96      304.48     24.76 o 
   9   4   4       75.12       92.63     26.20 o 
  10   4   4       77.86       70.70     26.37 o 
  11   4   4       12.76        1.71     22.32 o 
  12   4   4       86.69       95.75     29.46 o 
  13   4   4      214.29      263.48     38.17 o 
  14   4   4       15.48       14.93     43.45 o 
 -14   5   4       24.90        4.88     38.48 o 
 -13   5   4       35.87       40.31     24.92 o 
 -12   5   4      102.61       68.14     27.48 o 
 -11   5   4       78.34       68.76     26.49 o 
 -10   5   4       31.01        5.40     15.74 o 
  -9   5   4       44.71       25.41     16.44 o 
  -8   5   4      270.58      285.15     22.53 o 
  -7   5   4      100.67      113.85     16.43 o 
  -6   5   4      138.91      157.10     17.28 o 
  -5   5   4      854.49      848.92     38.69 o 
  -4   5   4      147.05      140.99     15.56 o 
  -3   5   4      363.30      364.76     19.03 o 
  -2   5   4      193.67      242.94     18.58 o 
  -1   5   4     1712.41     1858.22     60.41 o 
   0   5   4      430.50      363.08     21.24 o 
   1   5   4     1724.21     1679.34     97.60 o 
   2   5   4      209.97      207.02     23.01 o 
   3   5   4      347.65      296.97     29.23 o 
   4   5   4      142.59      140.82     24.79 o 
   5   5   4      810.98      700.35     51.54 o 
   6   5   4      165.36      170.69     30.60 o 
   7   5   4       74.94       76.68     13.56 o 
   8   5   4      265.18      316.98     30.01 o 
   9   5   4       58.26       38.05     22.99 o 
  10   5   4       42.68       43.34     22.85 o 
  11   5   4       96.28      122.05     31.50 o 
  12   5   4      113.52      175.58     32.43 o 
  13   5   4       32.04       61.08     32.68 o 
  14   5   4       26.56       51.43     33.35 o 
 -14   6   4      121.28       73.28     28.93 o 
 -13   6   4       77.16       36.15     26.35 o 
 -12   6   4       74.00       59.65     24.29 o 
 -11   6   4       12.91        8.82     24.74 o 
 -10   6   4      110.53      128.42     21.40 o 
  -9   6   4      324.55      284.35     55.38 o 
  -8   6   4       66.53       52.28     14.83 o 
  -7   6   4      193.96      198.34     19.32 o 
  -6   6   4       22.11       13.21     11.78 o 
  -5   6   4       48.58       56.15     12.24 o 
  -4   6   4      943.37      935.04     38.60 o 
  -3   6   4       39.52       51.53     11.80 o 
  -2   6   4     1443.87     1590.03     49.57 o 
  -1   6   4      511.85      535.00     26.42 o 
   0   6   4      164.39      158.95     17.10 o 
   1   6   4      532.78      546.11     34.59 o 
   2   6   4     1395.25     1374.97     65.46 o 
   3   6   4       45.74       51.43     15.59 o 
   4   6   4      946.09      903.94    110.21 o 
   5   6   4       45.69       50.74     13.98 o 
   6   6   4       27.87       24.16     13.68 o 
   7   6   4      200.98      227.77     19.04 o 
   8   6   4       81.71      103.97     19.59 o 
   9   6   4      318.19      346.31     58.22 o 
  10   6   4      125.08      135.41     27.77 o 
  11   6   4        9.47       17.49     24.90 o 
  12   6   4       66.10      112.42     32.48 o 
  13   6   4       80.55       60.03     32.96 o 
  14   6   4      138.57      141.88     63.80 o 
 -13   7   4       17.83       -6.26     24.67 o 
 -12   7   4       21.26        5.78     24.66 o 
 -11   7   4        0.25      -16.58     20.20 o 
 -10   7   4      148.52      142.33     31.67 o 
  -9   7   4       35.25       16.12     15.54 o 
  -8   7   4       91.62       78.79     15.70 o 
  -7   7   4      196.12      215.87     19.55 o 
  -6   7   4      155.77      191.00     19.02 o 
  -5   7   4      369.55      375.01     20.68 o 
  -4   7   4     1154.22     1179.72     40.59 o 
  -3   7   4      438.98      441.51     21.43 o 
  -2   7   4      481.26      515.94     26.52 o 
  -1   7   4     1118.36     1149.72     61.48 o 
   0   7   4     1335.28     1372.38     50.24 o 
   1   7   4     1139.95     1087.80     54.45 o 
   2   7   4      494.92      480.86     32.67 o 
   3   7   4      449.76      410.39     44.16 o 
   4   7   4     1115.65     1129.33    125.70 o 
   5   7   4      344.34      345.08     22.98 o 
   6   7   4      114.60      137.67     19.72 o 
   7   7   4      209.86      233.51     29.73 o 
   8   7   4       93.06      103.65     20.34 o 
   9   7   4       28.41        4.24     21.86 o 
  10   7   4      153.22      197.58     31.53 o 
  11   7   4        0.89      -15.48     21.98 o 
  12   7   4       24.51       18.54     29.16 o 
  13   7   4       18.94       34.02     31.53 o 
 -13   8   4      193.55      111.88     33.35 o 
 -12   8   4       69.51       37.13     25.79 o 
 -11   8   4       15.71        4.94     21.15 o 
 -10   8   4       27.18       22.83     16.01 o 
  -9   8   4      298.96      284.43     71.46 o 
  -8   8   4      103.01      114.23     16.53 o 
  -7   8   4      281.02      287.71     21.95 o 
  -6   8   4      107.36      101.00     14.79 o 
  -5   8   4      320.92      300.79     19.68 o 
  -4   8   4       20.40       26.45     11.72 o 
  -3   8   4     1170.67     1386.93     52.07 o 
  -2   8   4       22.77       27.16     11.89 o 
  -1   8   4      303.02      304.32     20.09 o 
   0   8   4       84.01       74.35     13.69 o 
   1   8   4      306.76      292.10     26.17 o 
   2   8   4       20.46       25.75     13.77 o 
   3   8   4     1184.16     1150.03     56.59 o 
   4   8   4       17.58        9.87     14.70 o 
   5   8   4      316.21      322.25     27.22 o 
   6   8   4      103.42       88.53     16.54 o 
   7   8   4      248.88      316.21     34.94 o 
   8   8   4       90.85      116.14     21.10 o 
   9   8   4      296.78      325.95     38.45 o 
  10   8   4       29.14       34.71     23.58 o 
  11   8   4       16.04       31.03     25.36 o 
  12   8   4       68.86      110.43     32.41 o 
  13   8   4      193.57      235.70     40.82 o 
 -13   9   4       16.38        9.40     22.10 o 
 -12   9   4       32.79       21.74     22.97 o 
 -11   9   4      175.69      110.50     59.85 o 
 -10   9   4      105.14       69.56     19.43 o 
  -9   9   4       16.20       29.31     16.72 o 
  -8   9   4      205.13      195.59     27.31 o 
  -7   9   4      215.36      258.02     24.18 o 
  -6   9   4      346.32      365.97     21.25 o 
  -5   9   4     1305.19     1346.34     45.88 o 
  -4   9   4      206.73      217.22     20.93 o 
  -3   9   4      252.06      262.18     20.06 o 
  -2   9   4        6.67       -2.22     10.86 o 
  -1   9   4      474.88      432.93     23.93 o 
   0   9   4      791.03      840.29     45.85 o 
   1   9   4      462.51      390.89     29.63 o 
   2   9   4       11.03       15.27     14.53 o 
   3   9   4      243.56      229.30     25.30 o 
   4   9   4      219.27      245.18     25.94 o 
   5   9   4     1246.68     1164.78     58.09 o 
   6   9   4      335.69      352.55     24.31 o 
   7   9   4      198.85      265.30     57.00 o 
   8   9   4      201.72      245.13     30.66 o 
   9   9   4       17.88       12.69     17.34 o 
  10   9   4       93.40       79.54     26.41 o 
  11   9   4      169.85      191.04     33.80 o 
  12   9   4       27.36       38.45     29.47 o 
  13   9   4       18.68       18.53     32.13 o 
 -12  10   4       94.86       45.84     30.82 o 
 -11  10   4      151.32       78.11     28.77 o 
 -10  10   4       66.27       70.93     20.06 o 
  -9  10   4      205.64      209.38     27.26 o 
  -8  10   4      225.84      266.34     31.94 o 
  -7  10   4      141.51      151.09     18.31 o 
  -6  10   4       13.46       15.97     12.89 o 
  -5  10   4      383.61      376.65     23.95 o 
  -4  10   4      672.34      705.02     33.27 o 
  -3  10   4       76.56       68.15     15.89 o 
  -2  10   4      988.14      987.56     51.72 o 
  -1  10   4      326.37      329.36     28.07 o 
   0  10   4       99.12      121.46     21.66 o 
   1  10   4      300.62      299.94     28.22 o 
   2  10   4      972.83      904.37     48.66 o 
   3  10   4       76.94       99.35     20.20 o 
   4  10   4      650.42      608.27     38.42 o 
   5  10   4      362.45      309.52     28.24 o 
   6  10   4       11.98      -11.85     14.53 o 
   7  10   4      131.95      154.15     21.87 o 
   8  10   4      208.77      204.01     24.71 o 
   9  10   4      197.39      228.69     27.42 o 
  10  10   4       63.87       32.30     26.82 o 
  11  10   4      157.26      214.38     38.13 o 
  12  10   4       94.03       79.60     31.45 o 
 -12  11   4       64.41       29.77     25.14 o 
 -11  11   4       12.03        7.86     23.05 o 
 -10  11   4      126.05      144.12     32.97 o 
  -9  11   4       78.18       62.97     19.68 o 
  -8  11   4       76.02       63.29     16.58 o 
  -7  11   4       63.96       64.75     21.73 o 
  -6  11   4      281.78      304.54     25.43 o 
  -5  11   4        4.14      -16.03     12.90 o 
  -4  11   4      644.89      663.61     32.09 o 
  -3  11   4      264.21      283.60     30.03 o 
  -2  11   4      179.79      183.28     24.55 o 
  -1  11   4      957.47      910.70     49.86 o 
   0  11   4      572.74      538.80     36.12 o 
   1  11   4      933.46      808.20     45.91 o 
   2  11   4      184.63      206.15     41.83 o 
   3  11   4      264.06      259.19     33.08 o 
   4  11   4      646.70      624.13     39.33 o 
   5  11   4        2.43       -2.83     14.69 o 
   6  11   4      274.53      275.80     29.21 o 
   7  11   4       71.90       83.51     22.81 o 
   8  11   4       76.33       96.52     21.98 o 
   9  11   4       75.81      108.91     22.53 o 
  10  11   4      140.89      154.12     35.32 o 
  11  11   4        9.51       29.41     28.57 o 
  12  11   4       63.11      137.79     58.62 o 
 -11  12   4        8.48        0.58     19.73 o 
 -10  12   4      113.98      103.61     21.42 o 
  -9  12   4       14.55        8.54     19.84 o 
  -8  12   4        6.27        0.43     18.33 o 
  -7  12   4       18.88        3.49     14.95 o 
  -6  12   4       60.92       63.33     17.38 o 
  -5  12   4       70.07       72.36     21.03 o 
  -4  12   4       96.84       94.45     21.05 o 
  -3  12   4      642.38      618.79     39.57 o 
  -2  12   4      272.44      275.28     48.28 o 
  -1  12   4      274.39      285.01     29.72 o 
   0  12   4       58.74       58.99     18.11 o 
   1  12   4      291.07      277.09     28.11 o 
   2  12   4      265.64      287.40     34.60 o 
   3  12   4      674.73      658.94     41.19 o 
   4  12   4      109.23      127.59     23.21 o 
   5  12   4       70.47       51.40     18.89 o 
   6  12   4       62.47       62.46     17.86 o 
   7  12   4       18.27       -9.85     17.64 o 
   8  12   4        6.91       -3.29     19.31 o 
   9  12   4       16.48       27.24     18.52 o 
  10  12   4      112.80      182.19     51.41 o 
  11  12   4        8.22       50.45     38.29 o 
 -10  13   4       44.49       22.33     22.06 o 
  -9  13   4       83.71       41.06     22.42 o 
  -8  13   4       40.27       27.86     21.36 o 
  -7  13   4       59.00       46.87     17.37 o 
  -6  13   4       86.22      101.78     33.12 o 
  -5  13   4       52.41       67.47     19.75 o 
  -4  13   4       17.07      -11.14     16.04 o 
  -3  13   4       58.32       53.17     20.20 o 
  -2  13   4      116.76      120.23     22.24 o 
  -1  13   4      483.33      454.75     33.62 o 
   0  13   4       18.67       21.47     16.11 o 
   1  13   4      496.11      477.65     56.60 o 
   2  13   4      128.11      133.18     23.77 o 
   3  13   4       60.23       38.35     21.45 o 
   4  13   4       20.76       17.51     16.96 o 
   5  13   4       58.96       71.54     20.75 o 
   6  13   4       90.80       71.47     18.30 o 
   7  13   4       62.41       77.98     22.90 o 
   8  13   4       43.57       71.25     40.27 o 
   9  13   4       92.44       60.49     38.81 o 
  10  13   4       40.98       21.34     35.57 o 
 -10  14   4       13.17       39.08     25.75 o 
  -9  14   4       21.02        3.08     19.15 o 
  -8  14   4       15.74       39.61     26.80 o 
  -7  14   4       22.12       16.07     21.52 o 
  -6  14   4        9.86       31.69     21.04 o 
  -5  14   4      111.59      103.13     23.63 o 
  -4  14   4       42.72       33.32     19.81 o 
  -3  14   4      238.04      211.32     28.31 o 
  -2  14   4      172.67      181.11     26.13 o 
  -1  14   4       72.84       68.80     19.06 o 
   0  14   4      300.90      246.06     29.46 o 
   1  14   4       72.80       51.19     19.50 o 
   2  14   4      163.79      172.49     31.19 o 
   3  14   4      238.63      232.05     27.33 o 
   4  14   4       49.69       62.13     20.00 o 
   5  14   4      106.93      114.71     23.80 o 
   6  14   4       11.25        3.44     15.27 o 
   7  14   4       22.36       14.48     23.06 o 
   8  14   4       20.66        3.84     22.73 o 
   9  14   4       20.82       23.53     21.60 o 
  10  14   4       12.20        4.26     33.76 o 
  -9  15   4       19.02       30.62     32.96 o 
  -8  15   4       13.61       17.47     30.84 o 
  -7  15   4       62.09       55.28     23.27 o 
  -6  15   4      122.39      120.99     42.52 o 
  -5  15   4        4.85       10.63     18.04 o 
  -4  15   4      175.14      208.82     29.36 o 
  -3  15   4       53.25       55.16     25.35 o 
  -2  15   4       46.89        7.26     17.80 o 
  -1  15   4       85.89       92.64     26.86 o 
   0  15   4      130.80      152.54     28.96 o 
   1  15   4       90.91       73.63     21.37 o 
   2  15   4       50.69       12.74     18.62 o 
   3  15   4       55.62       76.43     20.38 o 
   4  15   4      156.79      176.40     28.38 o 
   5  15   4        4.85        1.00     16.95 o 
   6  15   4      110.68      153.75     37.77 o 
   7  15   4       60.76       66.26     24.55 o 
   8  15   4       12.80      -10.07     21.21 o 
   9  15   4       17.26       49.87     23.76 o 
  -8  16   4       22.51       11.30     31.69 o 
  -7  16   4       40.99       22.90     21.51 o 
  -6  16   4        9.57       -7.30     19.92 o 
  -5  16   4       47.48       49.23     22.15 o 
  -4  16   4      103.28       85.18     23.47 o 
  -3  16   4      180.11      193.31     28.71 o 
  -2  16   4      109.66      119.11     25.13 o 
  -1  16   4      140.91      144.06     46.98 o 
   0  16   4        5.15        2.58     17.53 o 
   1  16   4      144.36      123.56     24.54 o 
   2  16   4      109.36      152.81     26.32 o 
   3  16   4      186.98      208.30     29.86 o 
   4  16   4       97.88       76.70     23.25 o 
   5  16   4       51.29       77.08     20.09 o 
   6  16   4       11.09        1.08     20.55 o 
   7  16   4       36.39       44.78     25.72 o 
   8  16   4       17.17       11.02     23.18 o 
  -7  17   4       42.00       33.05     24.06 o 
  -6  17   4       34.71       48.16     23.56 o 
  -5  17   4      125.60      123.42     26.95 o 
  -4  17   4       12.63       -7.58     17.66 o 
  -3  17   4        8.02       20.50     20.57 o 
  -2  17   4       26.00       30.50     21.75 o 
  -1  17   4      137.12      134.29     26.57 o 
   0  17   4       20.02       29.82     20.75 o 
   1  17   4      144.41      129.96     26.23 o 
   2  17   4       28.61       21.80     20.52 o 
   3  17   4        7.19        7.55     19.55 o 
   4  17   4       12.93      -13.79     17.59 o 
   5  17   4      111.73      143.91     24.09 o 
   6  17   4       34.17       49.89     26.58 o 
   7  17   4       40.35       46.58     25.87 o 
  -5  18   4       11.39        7.42     21.95 o 
  -4  18   4       16.29       26.34     21.86 o 
  -3  18   4       16.98        7.14     20.37 o 
  -2  18   4       96.48       86.14     23.28 o 
  -1  18   4        0.81        3.12     18.34 o 
   0  18   4        6.11       15.62     20.54 o 
   1  18   4        0.83       -1.77     20.05 o 
   2  18   4       96.95       69.98     24.66 o 
   3  18   4       14.82       -9.48     18.58 o 
   4  18   4       14.36       24.31     17.86 o 
   5  18   4       11.77       -5.92     19.57 o 
  -2  19   4       20.77       25.08     22.39 o 
  -1  19   4        3.19        9.30     20.86 o 
   0  19   4       82.30      126.45     26.83 o 
   1  19   4        2.82       -1.54     21.08 o 
   2  19   4       19.15       24.09     22.27 o 
   0   0   5      960.47      898.96     71.06 o 
   1   0   5      114.72       95.72     21.75 o 
   2   0   5        0.48       -9.11     12.32 o 
   3   0   5     1717.19     1776.35    133.77 o 
   4   0   5        0.47        0.68     13.49 o 
   5   0   5      121.58      159.63     27.34 o 
   6   0   5      390.05      432.58     69.05 o 
   7   0   5      146.26      165.81     22.36 o 
   8   0   5       84.91       70.70     20.67 o 
   9   0   5      988.62      918.22     43.48 o 
  10   0   5        8.86       31.28     34.59 o 
  11   0   5      225.14      250.40     57.59 o 
  12   0   5      153.03      234.47     59.51 o 
  13   0   5      276.27      258.90     59.76 o 
 -13   1   5      141.53      129.47     38.19 o 
 -12   1   5       53.28       84.04     34.64 o 
 -11   1   5      126.81      141.68     48.43 o 
 -10   1   5      191.48      189.63     32.89 o 
  -9   1   5      239.27      275.82     36.31 o 
  -8   1   5       21.16       23.69     16.97 o 
  -7   1   5      126.82      140.09     23.58 o 
  -6   1   5      300.24      325.07     29.34 o 
  -5   1   5     1256.21     1274.67     45.10 o 
  -4   1   5     1102.70     1087.21     75.43 o 
  -3   1   5      193.01      199.60     29.25 o 
  -2   1   5      614.27      561.24     37.21 o 
  -1   1   5      211.38      265.17     24.48 o 
   0   1   5      113.84      123.31     23.78 o 
   1   1   5      209.64      219.66     48.89 o 
   2   1   5      628.63      639.19     37.15 o 
   3   1   5      156.31      161.19     20.84 o 
   4   1   5     1145.02     1106.14    169.72 o 
   5   1   5     1267.11     1237.40    201.73 o 
   6   1   5      266.96      307.32     39.09 o 
   7   1   5      140.74      162.23     28.55 o 
   8   1   5       34.58       50.29     19.52 o 
   9   1   5      253.42      331.30     34.43 o 
  10   1   5      214.28      235.52     36.33 o 
  11   1   5      133.46      252.52     57.90 o 
  12   1   5       56.08      119.95     45.82 o 
  13   1   5      137.43      195.90     60.68 o 
 -13   2   5       80.18      133.54     40.00 o 
 -12   2   5      286.53      169.03     37.06 o 
 -11   2   5      225.49      210.71     36.54 o 
 -10   2   5       60.35       22.25     20.02 o 
  -9   2   5       64.02       74.57     22.90 o 
  -8   2   5      333.65      345.08     30.53 o 
  -7   2   5       37.74       34.08     15.32 o 
  -6   2   5        0.14       -9.13     13.40 o 
  -5   2   5      356.80      394.61     24.23 o 
  -4   2   5      391.13      422.69     24.03 o 
  -3   2   5       66.53       65.30     13.47 o 
  -2   2   5      759.99      700.20     39.45 o 
  -1   2   5      787.14      801.45     36.72 o 
   0   2   5      473.34      470.05     49.94 o 
   1   2   5      773.22      833.38     68.77 o 
   2   2   5      768.72      745.20     43.66 o 
   3   2   5       67.70       67.54     21.83 o 
   4   2   5      387.27      414.95     39.69 o 
   5   2   5      344.77      378.79     32.53 o 
   6   2   5        0.10       -2.90     17.22 o 
   7   2   5       46.30       34.34     13.37 o 
   8   2   5      360.54      392.25     32.80 o 
   9   2   5       55.75       84.41     35.20 o 
  10   2   5       55.43       47.47     26.62 o 
  11   2   5      230.17      353.60     47.96 o 
  12   2   5      298.10      376.33     45.96 o 
  13   2   5       80.74      151.50     57.93 o 
 -13   3   5       56.99       59.76     30.32 o 
 -12   3   5       41.06       61.94     31.10 o 
 -11   3   5       33.45       29.15     29.61 o 
 -10   3   5      110.56      136.57     25.37 o 
  -9   3   5       99.44      106.40     19.15 o 
  -8   3   5      428.28      455.30     26.96 o 
  -7   3   5      371.80      420.30     26.28 o 
  -6   3   5      279.16      271.35     24.24 o 
  -5   3   5      657.52      692.03     36.71 o 
  -4   3   5       53.55       67.93     15.59 o 
  -3   3   5      414.25      432.57     27.05 o 
  -2   3   5      713.97      781.93     36.62 o 
  -1   3   5      718.63      629.51     62.79 o 
   0   3   5      391.97      322.13     52.97 o 
   1   3   5      775.73      579.43    117.01 o 
   2   3   5      734.79      560.30     82.93 o 
   3   3   5      458.87      390.96     53.60 o 
   4   3   5       41.43       43.14     14.08 o 
   5   3   5      715.54      589.25    141.89 o 
   6   3   5      268.73      245.04     47.74 o 
   7   3   5      411.44      359.37     49.24 o 
   8   3   5      442.09      495.62     34.20 o 
   9   3   5      105.56      184.99     32.78 o 
  10   3   5      122.27      181.52     35.17 o 
  11   3   5       32.85       54.61     31.69 o 
  12   3   5       40.70       92.16     32.74 o 
  13   3   5       54.17      138.09     39.21 o 
 -12   4   5      212.88      117.61     43.15 o 
 -11   4   5       56.94       50.62     26.70 o 
 -10   4   5       65.73       81.03     21.65 o 
  -9   4   5      282.82      290.01     48.51 o 
  -8   4   5      115.62      105.34     17.86 o 
  -7   4   5        2.58       18.73     14.09 o 
  -6   4   5      686.25      735.50     59.24 o 
  -5   4   5       99.91      103.62     17.58 o 
  -4   4   5     1393.79     1405.41     48.19 o 
  -3   4   5      247.96      328.63     26.98 o 
  -2   4   5      277.04      314.35     26.75 o 
  -1   4   5        7.12        3.83     12.75 o 
   0   4   5      763.62      711.93     62.23 o 
   1   4   5       11.11       -9.05     14.06 o 
   2   4   5      250.95      207.81     42.47 o 
   3   4   5      248.37      300.26     44.69 o 
   4   4   5     1396.39     1227.55    134.84 o 
   5   4   5      107.22       90.52     16.75 o 
   6   4   5      687.10      600.35     56.91 o 
   7   4   5        1.42       19.06     13.56 o 
   8   4   5      112.62      138.33     22.24 o 
   9   4   5      301.32      414.02     42.90 o 
  10   4   5       63.27       71.26     34.68 o 
  11   4   5       59.20      119.39     34.06 o 
  12   4   5      213.34      262.75     43.92 o 
 -12   5   5       14.55       10.69     24.37 o 
 -11   5   5      152.98      105.64     31.45 o 
 -10   5   5       38.99       25.93     20.37 o 
  -9   5   5       66.10       55.53     17.00 o 
  -8   5   5      427.90      461.54     34.03 o 
  -7   5   5      324.65      352.45     25.85 o 
  -6   5   5      356.67      359.24     23.84 o 
  -5   5   5      131.53      170.04     20.14 o 
  -4   5   5      388.75      372.51     22.77 o 
  -3   5   5      232.61      269.55     25.01 o 
  -2   5   5      772.84      759.72     36.09 o 
  -1   5   5      379.05      360.55     24.03 o 
   0   5   5      171.36      164.41     25.46 o 
   1   5   5      332.76      322.52     30.96 o 
   2   5   5      807.87      693.79     42.92 o 
   3   5   5      257.93      198.19     57.45 o 
   4   5   5      441.27      409.59     42.56 o 
   5   5   5      120.23      161.19     31.01 o 
   6   5   5      377.32      360.54     52.02 o 
   7   5   5      323.96      329.55     79.85 o 
   8   5   5      410.20      446.02     31.94 o 
   9   5   5       63.74      128.43     30.80 o 
  10   5   5       29.40       26.03     28.48 o 
  11   5   5      157.08      218.16     38.76 o 
  12   5   5       14.29       19.53     32.47 o 
 -12   6   5      138.08      103.33     30.02 o 
 -11   6   5      226.55      136.11     30.99 o 
 -10   6   5       17.25       17.22     19.64 o 
  -9   6   5       87.24       76.72     21.14 o 
  -8   6   5       61.01       64.51     16.43 o 
  -7   6   5       36.22       44.14     16.60 o 
  -6   6   5      183.06      184.58     20.50 o 
  -5   6   5      578.86      606.63     28.42 o 
  -4   6   5       35.07       34.82     16.16 o 
  -3   6   5      374.25      379.34     47.69 o 
  -2   6   5      422.59      427.25     26.51 o 
  -1   6   5      360.06      392.42     25.48 o 
   0   6   5      125.85      143.14     18.71 o 
   1   6   5      354.87      322.46     29.89 o 
   2   6   5      466.83      382.20     32.16 o 
   3   6   5      369.78      326.66     64.93 o 
   4   6   5       26.49       34.23     23.90 o 
   5   6   5      567.21      553.10     46.40 o 
   6   6   5      170.99      210.62     42.07 o 
   7   6   5       36.93       54.71     22.84 o 
   8   6   5       69.49      108.18     22.67 o 
   9   6   5       78.12      104.97     29.30 o 
  10   6   5       21.07       40.41     28.74 o 
  11   6   5      217.67      323.82     65.10 o 
  12   6   5      132.22      174.57     39.38 o 
 -12   7   5       10.94        7.94     27.36 o 
 -11   7   5       69.05       50.51     24.01 o 
 -10   7   5      143.91      135.73     29.44 o 
  -9   7   5      117.78       81.88     36.94 o 
  -8   7   5       26.40       12.49     14.48 o 
  -7   7   5      418.13      417.33     27.79 o 
  -6   7   5      345.76      365.37     23.16 o 
  -5   7   5      331.44      353.61     23.42 o 
  -4   7   5      208.61      265.49     26.20 o 
  -3   7   5      374.18      393.52     27.14 o 
  -2   7   5      196.21      244.18     24.43 o 
  -1   7   5      309.24      345.17     25.06 o 
   0   7   5       20.01       25.35     13.61 o 
   1   7   5      339.01      334.87     31.94 o 
   2   7   5      185.71      217.45     29.06 o 
   3   7   5      366.88      339.59     51.74 o 
   4   7   5      182.21      172.45     26.49 o 
   5   7   5      356.77      392.57     73.17 o 
   6   7   5      331.43      343.92     50.37 o 
   7   7   5      402.22      444.18    104.11 o 
   8   7   5       31.32       18.57     17.95 o 
   9   7   5      105.21      166.95     41.38 o 
  10   7   5      141.13      169.81     35.03 o 
  11   7   5       61.50       92.09     39.82 o 
  12   7   5        9.15        8.29     33.62 o 
 -11   8   5        3.91      -10.94     22.92 o 
 -10   8   5       38.96       16.42     18.58 o 
  -9   8   5      195.45      186.27     35.55 o 
  -8   8   5       12.87       -9.18     13.87 o 
  -7   8   5      269.49      271.95     35.32 o 
  -6   8   5      134.77      133.73     18.76 o 
  -5   8   5       68.27       83.45     16.75 o 
  -4   8   5      321.98      353.08     28.99 o 
  -3   8   5      779.07      789.80     37.94 o 
  -2   8   5       74.17       85.39     17.76 o 
  -1   8   5      334.54      354.85     30.99 o 
   0   8   5      274.37      259.80     42.67 o 
   1   8   5      332.54      332.15     32.05 o 
   2   8   5       63.01       77.90     22.01 o 
   3   8   5      779.47      693.99     44.03 o 
   4   8   5      332.62      332.60     58.59 o 
   5   8   5       78.45       99.45     22.67 o 
   6   8   5      143.94      144.35     32.65 o 
   7   8   5      248.35      353.74     39.07 o 
   8   8   5       10.25        5.58     18.57 o 
   9   8   5      188.45      268.22     39.18 o 
  10   8   5       30.93       17.92     28.35 o 
  11   8   5        3.17       24.68     30.43 o 
 -11   9   5      182.30      159.21     98.20 o 
 -10   9   5      115.91      103.78     25.18 o 
  -9   9   5      129.56      112.53     23.17 o 
  -8   9   5       24.57       35.35     15.91 o 
  -7   9   5      106.82       91.24     18.23 o 
  -6   9   5      229.78      236.63     22.60 o 
  -5   9   5      457.62      440.92     27.93 o 
  -4   9   5      191.78      228.05     23.71 o 
  -3   9   5       55.77       59.15     16.63 o 
  -2   9   5      300.79      340.72     31.77 o 
  -1   9   5      215.86      203.87     28.47 o 
   0   9   5       29.57       16.49     18.02 o 
   1   9   5      190.80      236.12     47.99 o 
   2   9   5      312.31      302.90     32.55 o 
   3   9   5       46.44       53.69     19.80 o 
   4   9   5      207.41      226.91     28.47 o 
   5   9   5      413.03      396.63     32.60 o 
   6   9   5      212.52      204.27     27.90 o 
   7   9   5      101.82      149.45     74.70 o 
   8   9   5       22.66       26.37     19.56 o 
   9   9   5      121.07      229.63     38.84 o 
  10   9   5      127.04      207.55     39.70 o 
  11   9   5      183.82      270.75     43.61 o 
 -10  10   5      111.75       95.29     23.16 o 
  -9  10   5       97.75      110.77     23.05 o 
  -8  10   5      268.89      242.49     42.37 o 
  -7  10   5       47.03       26.66     15.87 o 
  -6  10   5      150.70      154.50     22.15 o 
  -5  10   5       31.97       65.29     18.35 o 
  -4  10   5      262.54      230.30     30.97 o 
  -3  10   5       10.48        5.46     17.38 o 
  -2  10   5      456.20      449.28     37.62 o 
  -1  10   5       56.90       38.64     18.46 o 
   0  10   5      513.97      437.65     34.31 o 
   1  10   5       76.76       85.56     21.45 o 
   2  10   5      454.98      415.27     33.60 o 
   3  10   5       10.82        4.82     16.84 o 
   4  10   5      227.92      233.06     37.79 o 
   5  10   5       30.69       16.02     17.92 o 
   6  10   5      158.97      184.00     28.45 o 
   7  10   5       37.58       40.07     31.06 o 
   8  10   5      271.42      312.29     45.56 o 
   9  10   5      100.63      226.05     51.45 o 
  10  10   5      101.79      108.13     34.46 o 
 -10  11   5      185.63      160.50     41.82 o 
  -9  11   5       84.46       87.15     27.27 o 
  -8  11   5       26.75       22.95     16.75 o 
  -7  11   5      128.69      131.98     23.11 o 
  -6  11   5      280.68      315.86     36.42 o 
  -5  11   5      111.60       88.66     23.24 o 
  -4  11   5      240.59      248.86     35.02 o 
  -3  11   5       24.98       17.88     26.93 o 
  -2  11   5        1.48      -11.98     15.93 o 
  -1  11   5       66.26       54.79     21.35 o 
   0  11   5       90.96       88.83     21.10 o 
   1  11   5       80.47       76.69     22.10 o 
   2  11   5        0.30        1.07     17.20 o 
   3  11   5       29.64       27.64     19.62 o 
   4  11   5      224.71      234.34     30.54 o 
   5  11   5      117.82      101.48     23.73 o 
   6  11   5      264.07      256.21     31.77 o 
   7  11   5      118.70      174.96     34.68 o 
   8  11   5       27.42       41.89     27.13 o 
   9  11   5       84.31       90.32     34.59 o 
  10  11   5      198.81      304.88     93.08 o 
  -9  12   5      116.90      115.79     27.99 o 
  -8  12   5      121.30      133.87     50.15 o 
  -7  12   5       50.83       37.76     22.71 o 
  -6  12   5      149.49      113.52     26.78 o 
  -5  12   5       13.53        4.14     20.80 o 
  -4  12   5      169.72      181.77     29.45 o 
  -3  12   5      143.12      114.08     25.95 o 
  -2  12   5       17.71        9.47     17.49 o 
  -1  12   5       72.89       56.32     20.73 o 
   0  12   5        1.17        7.87     17.86 o 
   1  12   5       67.72       56.61     21.19 o 
   2  12   5       11.98       -2.05     17.28 o 
   3  12   5      160.37      146.32     25.81 o 
   4  12   5      165.38      166.13     28.32 o 
   5  12   5       14.02       18.39     18.66 o 
   6  12   5      149.00      161.29     27.85 o 
   7  12   5       56.28       36.93     23.65 o 
   8  12   5      126.11      174.53     39.95 o 
   9  12   5      117.59      174.44     47.19 o 
  -8  13   5       49.53       82.80     37.81 o 
  -7  13   5       28.34        1.68     22.53 o 
  -6  13   5       37.44       43.55     24.00 o 
  -5  13   5      223.12      228.78     33.03 o 
  -4  13   5       59.57       84.50     25.16 o 
  -3  13   5      108.76      108.12     24.74 o 
  -2  13   5      205.78      207.02     34.01 o 
  -1  13   5      121.56      119.61     25.70 o 
   0  13   5       92.63       89.78     23.56 o 
   1  13   5      117.53      106.87     25.02 o 
   2  13   5      218.48      231.96     30.78 o 
   3  13   5      106.66      105.15     23.75 o 
   4  13   5       57.54       38.25     20.24 o 
   5  13   5      229.29      230.75     31.05 o 
   6  13   5       39.02       31.74     32.57 o 
   7  13   5       31.55       75.48     28.74 o 
   8  13   5       51.10       72.10     27.83 o 
  -7  14   5       23.27       12.20     22.89 o 
  -6  14   5       92.67       65.73     24.89 o 
  -5  14   5       85.77       65.70     25.27 o 
  -4  14   5       42.36       47.84     23.73 o 
  -3  14   5       76.40       73.81     23.80 o 
  -2  14   5       39.06       33.23     20.15 o 
  -1  14   5      229.80      199.49     31.24 o 
   0  14   5      196.48      196.94     29.68 o 
   1  14   5      238.18      230.82     31.85 o 
   2  14   5       50.27       19.82     20.26 o 
   3  14   5       74.46       66.79     23.69 o 
   4  14   5       52.77       63.79     23.03 o 
   5  14   5       87.89       74.12     24.17 o 
   6  14   5       95.83       99.53     28.44 o 
   7  14   5       19.90        5.25     27.85 o 
  -6  15   5       48.55       27.69     42.92 o 
  -5  15   5        1.59      -18.23     20.75 o 
  -4  15   5       98.19       84.70     26.19 o 
  -3  15   5       75.91       88.70     24.87 o 
  -2  15   5        6.89        0.39     24.13 o 
  -1  15   5       53.67       53.86     23.82 o 
   0  15   5       85.24      110.84     26.00 o 
   1  15   5       54.32       53.75     21.87 o 
   2  15   5        4.95       -0.25     20.01 o 
   3  15   5       80.01       81.03     28.70 o 
   4  15   5       95.63       62.13     23.71 o 
   5  15   5        1.93       -2.36     21.07 o 
   6  15   5       44.26       43.88     25.07 o 
  -5  16   5       35.23       30.19     24.02 o 
  -4  16   5      101.85       95.59     27.32 o 
  -3  16   5       11.22        0.19     20.05 o 
  -2  16   5       16.74        4.95     21.00 o 
  -1  16   5       18.92       23.58     21.72 o 
   0  16   5       21.93       30.56     21.91 o 
   1  16   5       16.43       -9.85     17.60 o 
   2  16   5       16.63       10.89     20.64 o 
   3  16   5       14.65        4.71     21.29 o 
   4  16   5       99.31       82.53     26.49 o 
   5  16   5       36.80       34.36     23.52 o 
  -2  17   5       29.55        8.25     22.03 o 
  -1  17   5       24.33       16.16     22.42 o 
   0  17   5        5.42       -8.84     21.19 o 
   1  17   5       27.13       18.84     26.60 o 
   2  17   5       31.74       46.07     23.90 o 
   0   0   6      375.17      390.47     51.20 o 
   1   0   6       63.58       28.48     22.18 o 
   2   0   6      114.46      116.51     26.50 o 
   3   0   6      249.15      252.90     27.36 o 
   4   0   6       26.80       38.64     18.34 o 
   5   0   6      140.40      129.96     31.84 o 
   6   0   6      739.52      776.90     42.10 o 
   7   0   6       26.25       55.20     19.86 o 
   8   0   6      469.61      385.88    121.74 o 
   9   0   6       72.86       84.87     29.87 o 
  10   0   6       45.01       40.17     38.68 o 
  11   0   6       35.11       48.18     42.75 o 
 -11   1   6       13.07       -2.33     29.87 o 
 -10   1   6      131.45      126.28     33.97 o 
  -9   1   6      181.85      183.32     28.83 o 
  -8   1   6      259.15      272.88    105.28 o 
  -7   1   6      131.86      151.58     31.99 o 
  -6   1   6      276.30      270.45     28.92 o 
  -5   1   6      161.56      158.27     20.09 o 
  -4   1   6      326.91      319.32     25.29 o 
  -3   1   6      115.93      136.90     23.01 o 
  -2   1   6      256.12      259.51     38.43 o 
  -1   1   6      103.56       76.27     24.20 o 
   0   1   6        4.82      -25.26     16.84 o 
   1   1   6      113.96      111.84     33.80 o 
   2   1   6      248.85      270.70     39.82 o 
   3   1   6      133.82      116.68     27.11 o 
   4   1   6      293.05      336.69     60.13 o 
   5   1   6      159.48      191.66     62.50 o 
   6   1   6      261.66      316.28     39.12 o 
   7   1   6      149.20      175.42     37.77 o 
   8   1   6      266.36      299.34     40.82 o 
   9   1   6      165.10      190.88     39.37 o 
  10   1   6      139.34      139.88     50.35 o 
  11   1   6       13.55      -57.56     44.97 o 
 -11   2   6      164.74       95.15     33.64 o 
 -10   2   6        6.58        4.03     21.13 o 
  -9   2   6       22.94       34.55     24.88 o 
  -8   2   6      128.48      155.40     67.39 o 
  -7   2   6      877.76     1011.26    162.75 o 
  -6   2   6       30.45       40.17     21.17 o 
  -5   2   6      690.69      740.37     40.05 o 
  -4   2   6      121.13      117.06     21.20 o 
  -3   2   6      134.01      106.03     20.58 o 
  -2   2   6       84.82       60.22     17.35 o 
  -1   2   6       80.77       62.76     41.63 o 
   0   2   6      108.14       57.32     33.47 o 
   1   2   6       68.73       60.90     33.86 o 
   2   2   6       88.87       73.15     35.27 o 
   3   2   6      134.85      125.80     38.78 o 
   4   2   6      129.29      160.07     29.39 o 
   5   2   6      707.02      513.45    157.68 o 
   6   2   6       32.88       42.35     17.10 o 
   7   2   6      876.93      623.03    195.78 o 
   8   2   6      139.32      214.64     56.76 o 
   9   2   6       25.56       38.52     25.10 o 
  10   2   6        7.15       12.64     49.35 o 
  11   2   6      161.33      164.02     56.34 o 
 -10   3   6       47.52       27.92     23.55 o 
  -9   3   6      236.53      228.71     26.41 o 
  -8   3   6      148.47      150.18     48.94 o 
  -7   3   6      561.60      651.31     88.72 o 
  -6   3   6      107.10      113.90     22.31 o 
  -5   3   6      161.05      132.74     26.11 o 
  -4   3   6      247.22      326.23     31.12 o 
  -3   3   6      490.38      464.88     30.19 o 
  -2   3   6      255.58      284.05     26.85 o 
  -1   3   6      442.67      329.92     41.77 o 
   0   3   6        9.58        5.58     16.87 o 
   1   3   6      488.52      362.88     95.98 o 
   2   3   6      235.84      179.45     37.70 o 
   3   3   6      517.83      335.59    103.47 o 
   4   3   6      251.67      293.14     76.80 o 
   5   3   6      162.06      139.45     51.60 o 
   6   3   6      114.23      159.71     31.27 o 
   7   3   6      546.77      571.62     43.55 o 
   8   3   6      138.50      234.73     60.39 o 
   9   3   6      257.94      342.28     43.46 o 
  10   3   6       40.69       61.01     35.00 o 
 -10   4   6      221.44      251.18     64.85 o 
  -9   4   6       86.28       81.77     22.02 o 
  -8   4   6       72.01       75.71     21.63 o 
  -7   4   6      142.23      125.68     31.22 o 
  -6   4   6      725.58      798.82     61.04 o 
  -5   4   6      143.05      150.69     23.57 o 
  -4   4   6      676.33      683.58     37.17 o 
  -3   4   6      283.19      337.52     29.90 o 
  -2   4   6       55.76       59.57     17.18 o 
  -1   4   6       19.79       21.59     17.62 o 
   0   4   6      773.68      726.99    134.16 o 
   1   4   6       19.09       19.20     16.97 o 
   2   4   6       71.51       71.60     20.27 o 
   3   4   6      311.84      294.19     40.92 o 
   4   4   6      675.53      459.71    111.59 o 
   5   4   6      151.43      130.27     50.70 o 
   6   4   6      727.40      607.34    124.59 o 
   7   4   6      150.09      223.21     33.60 o 
   8   4   6       68.17      132.01     50.43 o 
   9   4   6       88.68      105.25     33.77 o 
  10   4   6      230.48      416.57     69.82 o 
 -10   5   6       47.63       47.21     20.22 o 
  -9   5   6       65.91       65.62     28.59 o 
  -8   5   6      428.44      405.12     97.36 o 
  -7   5   6       74.51       72.25     21.16 o 
  -6   5   6       63.35       84.40     21.18 o 
  -5   5   6      124.36      120.34     22.15 o 
  -4   5   6      346.21      327.16     57.08 o 
  -3   5   6      834.20      868.59     42.75 o 
  -2   5   6      501.99      496.23     30.83 o 
  -1   5   6      432.35      334.26     30.92 o 
   0   5   6        6.43       -2.14     20.83 o 
   1   5   6      395.17      356.73     41.63 o 
   2   5   6      507.88      367.50     77.94 o 
   3   5   6      813.62      657.32    112.46 o 
   4   5   6      319.79      323.89     64.41 o 
   5   5   6      126.42      137.83     27.46 o 
   6   5   6       63.42       66.65     18.42 o 
   7   5   6       80.55      136.52     38.48 o 
   8   5   6      446.41      465.70     61.75 o 
   9   5   6       58.61       91.65     33.72 o 
  10   5   6       49.44      113.13     36.19 o 
 -10   6   6       22.54       16.70     19.09 o 
  -9   6   6       90.63       95.38     27.58 o 
  -8   6   6      185.31      134.12     37.25 o 
  -7   6   6      212.01      244.41     58.75 o 
  -6   6   6       51.41       33.85     19.54 o 
  -5   6   6      479.01      533.44     44.81 o 
  -4   6   6       11.78        7.80     16.13 o 
  -3   6   6      232.44      260.31     27.49 o 
  -2   6   6       78.82       73.46     19.20 o 
  -1   6   6      577.47      579.14     32.62 o 
   0   6   6       57.65       38.06     20.59 o 
   1   6   6      594.24      521.62     91.81 o 
   2   6   6       73.72       33.92     19.40 o 
   3   6   6      223.86      178.76     28.85 o 
   4   6   6       16.51       10.93     17.43 o 
   5   6   6      460.77      414.55     75.82 o 
   6   6   6       48.70       52.03     20.10 o 
   7   6   6      195.11      309.81     63.31 o 
   8   6   6      184.24      230.94     56.06 o 
   9   6   6       96.49      120.84     35.23 o 
  10   6   6       19.75       34.39     32.47 o 
  -9   7   6      169.71      166.30     78.26 o 
  -8   7   6       27.90       23.35     20.11 o 
  -7   7   6      305.56      276.20     47.52 o 
  -6   7   6       10.67       19.67     18.64 o 
  -5   7   6      172.23      186.61     24.98 o 
  -4   7   6      203.91      200.88     41.77 o 
  -3   7   6      104.19      162.91     32.99 o 
  -2   7   6      196.68      214.52     31.12 o 
  -1   7   6       77.39       79.24     23.97 o 
   0   7   6        4.09       -1.86     16.84 o 
   1   7   6       85.29       78.15     21.73 o 
   2   7   6      194.99      147.27     28.50 o 
   3   7   6      100.29      119.16     25.65 o 
   4   7   6      212.09      220.64     41.34 o 
   5   7   6      166.76      142.49     26.64 o 
   6   7   6       13.63       -0.22     18.25 o 
   7   7   6      292.93      354.56     41.80 o 
   8   7   6       20.46        9.64     25.33 o 
   9   7   6      177.24      278.55     54.65 o 
  -9   8   6       29.75       19.61     21.65 o 
  -8   8   6       47.27       51.37     20.70 o 
  -7   8   6      149.04      173.74     25.36 o 
  -6   8   6      243.67      279.80     60.03 o 
  -5   8   6       66.48       61.42     20.39 o 
  -4   8   6      120.65      146.98     23.62 o 
  -3   8   6       33.25        6.89     20.77 o 
  -2   8   6       63.56       71.05     23.81 o 
  -1   8   6       22.99       22.77     20.23 o 
   0   8   6      505.19      497.97     39.97 o 
   1   8   6       21.32       15.44     19.55 o 
   2   8   6       58.95       24.63     19.97 o 
   3   8   6       29.34        2.66     19.62 o 
   4   8   6      123.04      111.68     25.04 o 
   5   8   6       59.65       35.20     22.09 o 
   6   8   6      251.15      272.43     47.79 o 
   7   8   6      144.47      178.88     46.31 o 
   8   8   6       49.21       71.39     23.27 o 
   9   8   6       29.90       47.83     31.51 o 
  -8   9   6      155.67      165.65     25.69 o 
  -7   9   6       36.86       23.53     19.14 o 
  -6   9   6       38.54       23.56     19.84 o 
  -5   9   6       60.36       50.85     22.49 o 
  -4   9   6      212.42      227.35     34.53 o 
  -3   9   6       74.42       24.13     21.24 o 
  -2   9   6       81.78       57.29     24.99 o 
  -1   9   6       57.35       49.60     23.61 o 
   0   9   6        0.24      -15.61     18.27 o 
   1   9   6       67.87       53.29     26.36 o 
   2   9   6       99.17      108.89     25.55 o 
   3   9   6       78.61       41.83     21.94 o 
   4   9   6      223.39      186.77     67.92 o 
   5   9   6       62.83       49.90     21.79 o 
   6   9   6       32.10        7.79     20.26 o 
   7   9   6       43.36        9.35     36.37 o 
   8   9   6      172.53      259.22     38.69 o 
  -8  10   6      108.35       95.63     34.62 o 
  -7  10   6      138.61      144.52     32.27 o 
  -6  10   6      102.10      106.73     28.27 o 
  -5  10   6      105.68      131.51     29.18 o 
  -4  10   6       27.87       17.35     21.68 o 
  -3  10   6       45.22       -2.71     20.89 o 
  -2  10   6       14.40      -22.13     20.06 o 
  -1  10   6      181.33      174.21     30.51 o 
   0  10   6       40.01       32.23     20.54 o 
   1  10   6      180.07      140.58     27.85 o 
   2  10   6       12.83        0.89     20.13 o 
   3  10   6       48.14       48.16     21.89 o 
   4  10   6       23.34       34.78     21.62 o 
   5  10   6      120.54      111.85     26.16 o 
   6  10   6      103.01       98.85     41.22 o 
   7  10   6      149.12      212.32     51.81 o 
   8  10   6      108.33      110.55     30.96 o 
  -7  11   6       77.38       95.68     29.03 o 
  -6  11   6       55.07       43.61     35.77 o 
  -5  11   6       96.99       70.65     27.91 o 
  -4  11   6       28.14       11.03     23.08 o 
  -3  11   6      149.63      154.04     42.87 o 
  -2  11   6       49.10       40.91     21.52 o 
  -1  11   6      130.84      105.99     26.44 o 
   0  11   6        5.49       -0.71     19.92 o 
   1  11   6      143.08      110.95     25.83 o 
   2  11   6       56.34       33.18     21.75 o 
   3  11   6      156.63      145.41     29.93 o 
   4  11   6       31.62       23.60     21.50 o 
   5  11   6       98.36       76.14     25.68 o 
   6  11   6       58.17       53.15     36.88 o 
   7  11   6       73.60       84.77     43.00 o 
  -6  12   6      109.24      119.08     32.55 o 
  -5  12   6       40.84       55.61     26.39 o 
  -4  12   6       23.60       10.84     32.41 o 
  -3  12   6        8.47       28.17     23.71 o 
  -2  12   6      112.78      124.84     29.25 o 
  -1  12   6       10.44       12.77     20.29 o 
   0  12   6      301.35      315.50     37.93 o 
   1  12   6       14.19       25.91     20.87 o 
   2  12   6      110.00       76.93     26.28 o 
   3  12   6        8.81        6.14     21.64 o 
   4  12   6       26.14       34.31     22.53 o 
   5  12   6       35.22       38.13     22.20 o 
   6  12   6      104.82      101.22     41.27 o 
  -5  13   6       60.88       53.82     26.33 o 
  -4  13   6      175.50      197.58     34.20 o 
  -3  13   6      108.59      104.61     27.35 o 
  -2  13   6      277.07      298.26     38.00 o 
  -1  13   6       23.10       21.76     22.83 o 
   0  13   6       11.98        8.45     22.25 o 
   1  13   6       26.56       46.36     38.51 o 
   2  13   6      276.17      234.40     33.68 o 
   3  13   6      111.63      135.04     28.86 o 
   4  13   6      169.23      155.47     30.31 o 
   5  13   6       63.69       35.36     23.42 o 
  -3  14   6        7.40       -5.75     21.14 o 
  -2  14   6       36.42       36.33     24.34 o 
  -1  14   6      109.58       99.92     28.40 o 
   0  14   6      116.30      123.05     28.12 o 
   1  14   6      109.61      148.71     29.86 o 
   2  14   6       34.34       32.18     23.45 o 
   3  14   6        8.78       21.27     23.25 o 
   0   0   7      473.94      456.29     60.24 o 
   1   0   7       30.53      -14.41     21.18 o 
   2   0   7        0.26      -20.42     22.83 o 
   3   0   7       21.90      -12.96     32.64 o 
   4   0   7       80.73       78.94     29.46 o 
   5   0   7        0.25        5.97     19.21 o 
   6   0   7      727.04      699.88     55.50 o 
   7   0   7       42.26       34.53     28.26 o 
   8   0   7       52.94       63.84     30.99 o 
  -8   1   7      158.26      112.99     33.46 o 
  -7   1   7      130.99      161.46     36.80 o 
  -6   1   7       31.38       28.90     26.67 o 
  -5   1   7      150.24      157.38     33.62 o 
  -4   1   7      332.48      278.16     29.87 o 
  -3   1   7       78.38       37.39     22.59 o 
  -2   1   7      126.05      103.75     56.25 o 
  -1   1   7       27.96      -26.55     31.91 o 
   0   1   7       13.99        2.70     30.91 o 
   1   1   7       37.68        1.44     34.13 o 
   2   1   7      124.51      113.30     45.75 o 
   3   1   7       73.77       32.98     38.05 o 
   4   1   7      334.21      354.56     60.44 o 
   5   1   7      143.26      150.94     32.19 o 
   6   1   7       37.51       35.08     21.16 o 
   7   1   7      134.43      152.69     32.46 o 
   8   1   7      149.64      181.00     38.31 o 
  -8   2   7        0.57       13.87     38.96 o 
  -7   2   7      416.83      394.09    150.12 o 
  -6   2   7       30.13       18.82     20.46 o 
  -5   2   7      345.70      311.84     32.73 o 
  -4   2   7       19.78       13.56     17.99 o 
  -3   2   7       39.23       10.95     21.17 o 
  -2   2   7        1.01      -10.31     19.51 o 
  -1   2   7      277.35      223.39     58.06 o 
   0   2   7        3.76       -3.54     16.11 o 
   1   2   7      257.64      197.90     57.72 o 
   2   2   7        1.62       -7.34     13.11 o 
   3   2   7       43.46        4.36     13.02 o 
   4   2   7       18.65       24.36     15.19 o 
   5   2   7      359.46      259.33     77.09 o 
   6   2   7       31.52       21.80     16.05 o 
   7   2   7      415.26      458.38     50.09 o 
   8   2   7        0.99        7.77     28.03 o 
  -7   3   7      251.46      222.25     48.37 o 
  -6   3   7       10.72       10.18     20.93 o 
  -5   3   7      212.28      224.56     29.98 o 
  -4   3   7      289.90      272.36     41.80 o 
  -3   3   7      424.79      410.62     32.55 o 
  -2   3   7       61.09       53.33     22.38 o 
  -1   3   7      192.36      154.96     30.72 o 
   0   3   7        0.01       19.53     17.62 o 
   1   3   7      186.09      147.61     33.28 o 
   2   3   7       48.73       18.66     15.72 o 
   3   3   7      420.44      252.91     86.58 o 
   4   3   7      279.15      163.58     80.55 o 
   5   3   7      209.84      117.96     65.38 o 
   6   3   7        8.13       13.27     14.74 o 
   7   3   7      269.92      305.12     49.94 o 
  -7   4   7       17.29       24.33     22.00 o 
  -6   4   7      522.97      553.89     38.28 o 
  -5   4   7        7.34       10.49     20.80 o 
  -4   4   7       45.68       55.44     21.40 o 
  -3   4   7       55.77       41.54     19.02 o 
  -2   4   7      162.61      177.96     30.26 o 
  -1   4   7      136.17      100.66     24.57 o 
   0   4   7     1399.65     1012.86    277.75 o 
   1   4   7      141.48      100.98     24.19 o 
   2   4   7      161.14      135.85     44.81 o 
   3   4   7       59.57       12.41     14.95 o 
   4   4   7       40.67       35.34     18.11 o 
   5   4   7        8.79       -0.11     17.02 o 
   6   4   7      521.48      363.68     94.21 o 
   7   4   7       16.92       36.21     29.31 o 
  -7   5   7      160.17      121.62     26.16 o 
  -6   5   7       43.74       40.23     22.48 o 
  -5   5   7      142.77      141.75     26.65 o 
  -4   5   7      502.23      476.34     35.32 o 
  -3   5   7      207.98      242.64     27.72 o 
  -2   5   7      732.61      647.53     77.28 o 
  -1   5   7       72.88       66.29     27.53 o 
   0   5   7        5.03       32.53     19.73 o 
   1   5   7       70.65       70.31     21.90 o 
   2   5   7      722.69      458.22     76.50 o 
   3   5   7      204.00      197.27     35.04 o 
   4   5   7      501.73      340.89     68.50 o 
   5   5   7      142.39      107.72     22.39 o 
   6   5   7       51.67       37.75     19.89 o 
   7   5   7      153.09      136.29     65.71 o 
  -6   6   7       32.78       53.15     23.13 o 
  -5   6   7      491.95      476.41     44.26 o 
  -4   6   7       24.51       21.49     19.37 o 
  -3   6   7      124.52      119.09     29.47 o 
  -2   6   7       84.67       71.91     24.93 o 
  -1   6   7      301.88      368.71     40.25 o 
   0   6   7       81.60       74.82     28.44 o 
   1   6   7      312.59      298.97     56.09 o 
   2   6   7       89.20       57.77     21.37 o 
   3   6   7      120.05       59.40     20.06 o 
   4   6   7       28.50       12.71     18.45 o 
   5   6   7      476.47      360.89     92.50 o 
   6   6   7       28.23        4.99     17.55 o 
  -6   7   7       31.20       25.76     21.68 o 
  -5   7   7      150.49      133.29     26.23 o 
  -4   7   7       99.87      124.72     32.27 o 
  -3   7   7      210.64      224.98     35.79 o 
  -2   7   7      114.54       74.08     25.56 o 
  -1   7   7      138.27      102.38     27.85 o 
   0   7   7        0.89       -6.97     18.88 o 
   1   7   7      127.13       98.53     24.41 o 
   2   7   7      113.62      107.16     31.50 o 
   3   7   7      201.36      193.01     36.53 o 
   4   7   7      101.70       90.99     24.13 o 
   5   7   7      151.14      127.75     48.70 o 
   6   7   7       32.58       25.87     39.83 o 
  -5   8   7       26.48        5.48     25.29 o 
  -4   8   7       34.11       15.16     24.86 o 
  -3   8   7       11.44       -9.05     30.90 o 
  -2   8   7       31.99        6.13     23.67 o 
  -1   8   7        1.16       -3.53     22.33 o 
   0   8   7      175.66      166.17     31.87 o 
   1   8   7        1.35      -13.31     21.05 o 
   2   8   7       35.17       49.09     22.35 o 
   3   8   7       13.22      -10.87     19.01 o 
   4   8   7       27.45       10.88     25.68 o 
   5   8   7       23.92       35.38     22.07 o 
  -4   9   7      101.31       83.21     45.58 o 
  -3   9   7       55.81       25.39     25.32 o 
  -2   9   7       79.45       75.01     27.81 o 
  -1   9   7       25.45      -18.70     25.77 o 
   0   9   7       13.98        4.57     22.30 o 
   1   9   7       29.83        6.53     21.05 o 
   2   9   7       68.00       63.57     24.07 o 
   3   9   7       56.34       49.85     23.67 o 
   4   9   7       96.45       70.60     24.94 o 
  -2  10   7        1.62       -2.90     23.77 o 
  -1  10   7       47.29       41.73     32.02 o 
   0  10   7       30.43       21.41     22.46 o 
   1  10   7       42.35       21.53     22.37 o 
   2  10   7        1.05      -20.87     21.11 o 
                                                 
